# Supplementary material for: Urban public bicycle dispatching optimization method
Source: PeerJ Comput Sci. 2019 Oct 14;5:e224. doi: 10.7717/peerj-cs.224 (PMC7924461; doi:10.7717/peerj-cs.224)
Supplement: Supplemental Information 1 [file peerj-cs-05-224-s001.csv]

Date	Trips over the past 24-hours (midnight to 11:59pm)	Cumulative trips (since launch):	Miles traveled today (midnight to 11:59 pm)	Miles traveled to date:	Total Annual Members (All Time)	24-Hour Passes Purchased (midnight to 11:59 pm)	3-Day Passes Purchased (midnight to 11:59 pm)	7-Day Passes Purchased (midnight to 11:59 pm)
4/1/2016	34448	26384204	67595	48286873	163963	1113	0	82
4/2/2016	21838	26406042	46206	48333079	164031	1193	0	63
4/3/2016	15321	26421363	28615	48361694	164102	448	0	31
4/4/2016	12302	26433665	20143	48381837	164167	49	0	19
4/5/2016	26236	26459901	43723	48425560	164237	341	0	56
4/6/2016	29364	26489265	48901	48474461	164310	443	0	37
4/7/2016	30400	26519665	54591	48529052	164366	280	0	65
4/8/2016	30811	26550476	53039	48582091	164425	542	0	51
4/9/2016	12698	26563174	21151	48603242	164455	346	0	21
4/10/2016	23228	26586402	49190	48652432	164536	1508	0	48
4/11/2016	32048	26618450	59206	48711638	164632	668	0	82
4/12/2016	23765	26642215	43504	48755142	164703	316	0	50
4/13/2016	37538	26679753	71788	48826930	164790	761	0	106
4/14/2016	38502	26718255	88278	48915208	164885	963	0	93
4/15/2016	39676	26757931	86981	49002189	164996	1273	0	118
4/16/2016	36148	26794079	102228	49104417	165139	3726	0	141
4/17/2016	38838	26832917	115805	49220222	165354	4348	0	190
4/18/2016	43989	26876906	102730	49322952	165576	1595	0	197
4/19/2016	46075	26922981	107515	49430467	165812	1130	0	184
4/20/2016	44542	26967523	104249	49534716	166002	1160	0	116
4/21/2016	45568	27013091	104484	49639200	166153	1307	0	149
4/22/2016	48806	27061897	113556	49752756	166319	4230	0	105
4/23/2016	33631	27095528	96274	49849030	166462	3309	0	155
4/24/2016	37862	27133390	115132	49964162	166692	4026	0	177
4/25/2016	42303	27175693	100925	50065087	166902	1698	0	170
4/26/2016	34639	27210332	75454	50140541	167048	741	0	97
4/27/2016	41931	27252263	93272	50233813	167196	1395	0	110
4/28/2016	37428	27289691	74857	50308670	167311	927	0	95
4/29/2016	34878	27324569	78020	50386690	167439	1051	0	122
4/30/2016	38258	27362827	110776	50497466	167638	4244	0	165
5/1/2016	10697	27373524	29020	50526486	167721	260	0	24
5/2/2016	38536	27412060	84418	50610904	167842	967	0	152
5/3/2016	22858	27434918	57652	50668556	167987	350	0	45
5/4/2016	31619	27466537	67962	50736518	168111	449	0	84
5/5/2016	39903	27506440	80750	50817268	168262	970	0	107
5/6/2016	18860	27525300	42069	50859337	168326	275	0	45
5/7/2016	31078	27556378	78977	50938314	168427	2293	0	133
5/8/2016	31197	27587575	84464	51022778	168582	2773	0	157
5/9/2016	45724	27633299	103071	51125849	168779	1389	0	195
5/10/2016	44849	27678148	89755	51215604	168979	876	0	133
5/11/2016	51181	27729329	106139	51321743	169209	1531	0	147
5/12/2016	52273	27781602	115823	51437566	169407	1971	0	169
5/13/2016	32391	27813993	68317	51505883	169570	855	0	92
5/14/2016	42063	27856056	108807	51614690	169769	4186	0	212
5/15/2016	28662	27884718	64857	51679547	169933	1865	0	116
5/16/2016	42787	27927505	94791	51774338	170102	1362	0	186
5/17/2016	43396	27970901	80744	51855082	170276	1012	0	154
5/18/2016	44803	28015704	93320	51948402	170465	1120	0	121
5/19/2016	49184	28064888	104291	52052693	170680	1471	151	0
5/20/2016	52544	28117432	118192	52170885	170960	2349	184	0
5/21/2016	30524	28147956	72663	52243548	171147	2174	138	0
5/22/2016	37804	28185760	98270	52341818	171349	3159	131	0
5/23/2016	48578	28234338	109072	52450890	171680	1549	177	0
5/24/2016	34799	28269137	68156	52519046	171898	696	98	0
5/25/2016	53441	28322578	125803	52644849	172154	1702	191	0
5/26/2016	52134	28374712	124751	52769600	172386	1646	195	0
5/27/2016	46943	28421655	106768	52876368	172638	1988	221	0
5/28/2016	34233	28455888	95897	52972265	172831	3634	296	0
5/29/2016	36881	28492769	114069	53086334	173090	4820	161	0
5/30/2016	32627	28525396	94241	53180575	173422	2782	134	0
5/31/2016	49774	28575170	106059	53286634	174137	1492	212	0
6/1/2016	54662	28629832	127143	53413777	174344	1513	156	0
6/2/2016	54401	28684233	124918	53538695	174516	1649	162	0
6/3/2016	38975	28723208	85292	53623987	174633	1023	118	0
6/4/2016	40973	28764181	107610	53731597	174797	3824	159	0
6/5/2016	22395	28786576	54320	53785917	174912	1133	57	0
6/6/2016	52130	28838706	123879	53909796	175118	1861	208	0
6/7/2016	51761	28890467	114761	54024557	175293	1331	127	0
6/8/2016	42063	28932530	89460	54114017	175420	673	74	0
6/9/2016	52885	28985415	127585	54241602	175557	1556	168	0
6/10/2016	53235	29038650	119143	54360745	175697	2022	207	0
6/11/2016	40980	29079630	111784	54472529	175901	3432	126	0
6/12/2016	40636	29120266	117814	54590343	176087	3335	173	0
6/13/2016	49069	29169335	110720	54701063	176273	1364	200	0
6/14/2016	54813	29224148	116030	54817093	176467	1471	153	0
6/15/2016	55049	29279197	122197	54939290	176711	1524	154	0
6/16/2016	46198	29325395	100175	55039465	176865	1104	144	0
6/17/2016	54236	29379631	121671	55161136	177053	2677	155	0
6/18/2016	48901	29428532	143869	55305005	177210	6432	158	0
6/19/2016	45270	29473802	137558	55442563	177370	5555	151	0
6/20/2016	52247	29526049	119765	55562328	177660	1488	211	0
6/21/2016	53564	29579613	116215	55678543	177895	1331	144	0
6/22/2016	55749	29635362	119611	55798154	178168	1476	157	0
6/23/2016	53206	29688568	115262	55913416	178354	1253	160	0
6/24/2016	54186	29742754	123440	56036856	178545	2142	224	0
6/25/2016	43000	29785754	123815	56160671	178715	4069	176	0
6/26/2016	42992	29828746	117472	56278143	178893	3784	156	0
6/27/2016	47023	29875769	100253	56378396	179061	1400	164	0
6/28/2016	49593	29925362	99918	56478314	179215	1099	114	0
6/29/2016	54882	29980244	114793	56593107	179403	1402	128	0
6/30/2016	54843	30035087	125575	56718682	179625	1571	141	0
