# Supplementary material for: Urban public bicycle dispatching optimization method
Source: PeerJ Comput Sci. 2019 Oct 14;5:e224. doi: 10.7717/peerj-cs.224 (PMC7924461; doi:10.7717/peerj-cs.224)
Supplement: Supplemental Information 2 [file peerj-cs-05-224-s002.csv]

Date	Trips over the past 24-hours (midnight to 11:59pm)	Cumulative trips (since launch):	Miles traveled today (midnight to 11:59 pm)	Miles traveled to date:	Total Annual Members (All Time)	24-Hour Passes Purchased (midnight to 11:59 pm)	7-Day Passes Purchased (midnight to 11:59 pm)
10/1/2015	34719	21391023	55662	38756427	150933	804	92
10/2/2015	9444	21400467	12111	38768538	150976	65	4
10/3/2015	16564	21417031	25241	38793779	151027	489	64
10/4/2015	30214	21447245	59317	38853096	151167	2005	127
10/5/2015	44581	21491826	78665	38931761	151361	1193	176
10/6/2015	49720	21541546	89905	39021666	151461	1328	167
10/7/2015	50141	21591687	89586	39111252	151579	1211	172
10/8/2015	50179	21641866	88959	39200211	151968	1436	180
10/9/2015	37283	21679149	65046	39265257	152132	1302	97
10/10/2015	39348	21718497	87575	39352832	152260	3864	206
10/11/2015	38967	21757464	92607	39445439	152421	4004	171
10/12/2015	45584	21803048	102884	39548323	153049	2452	189
10/13/2015	49047	21852095	101421	39649744	153382	1235	151
10/14/2015	50000	21902095	99751	39749495	153619	1069	150
10/15/2015	48783	21950878	96975	39846470	153784	1318	155
10/16/2015	46486	21997364	93266	39939736	153866	1522	118
10/17/2015	31811	22029175	70864	40010600	154026	2239	120
10/18/2015	23978	22053153	49590	40060190	154092	1141	75
10/19/2015	36570	22089723	66941	40127131	154422	661	116
10/20/2015	45377	22135100	89988	40217119	154499	1093	147
10/21/2015	49121	22184221	100309	40317428	154626	1339	162
10/22/2015	49604	22233825	100026	40417454	154799	1342	177
10/23/2015	44681	22278506	90710	40508164	154935	1429	123
10/24/2015	31713	22310219	71472	40579636	155028	2254	101
10/25/2015	29289	22339508	62798	40642434	155118	1761	90
10/26/2015	42166	22381674	81381	40723815	155296	1039	154
10/27/2015	44553	22426227	83174	40806989	155445	866	86
10/28/2015	20736	22446963	34040	40841029	155572	128	25
10/29/2015	45359	22492322	90367	40931396	155697	1179	167
10/30/2015	44521	22536843	90284	41021680	155873	1558	154
10/31/2015	31759	22568602	70082	41091762	156005	2206	145
11/1/2015	30622	22599224	66939	41158701	156096	2090	111
11/2/2015	44534	22643758	89099	41247800	156208	1316	190
11/3/2015	49326	22693084	100760	41348560	156301	1567	166
11/4/2015	49487	22742571	99144	41447704	156400	1217	139
11/5/2015	43006	22785577	81276	41528980	156499	849	108
11/6/2015	47162	22832739	95321	41624301	156561	1571	122
11/7/2015	35586	22868325	79866	41704167	156647	2643	149
11/8/2015	32318	22900643	73329	41777496	156743	2361	99
11/9/2015	42262	22942905	78410	41855906	156820	899	102
11/10/2015	21585	22964490	34847	41890753	156963	120	42
11/11/2015	37705	23002195	68696	41959449	157038	712	95
11/12/2015	37319	23039514	64556	42024005	157143	430	61
11/13/2015	38970	23078484	70190	42094195	157226	892	78
11/14/2015	25300	23103784	50403	42144598	157296	1349	72
11/15/2015	25991	23129775	54736	42199334	157392	1497	78
11/16/2015	40916	23170691	78389	42277723	157491	833	105
11/17/2015	38939	23209630	68151	42345874	157570	488	66
11/18/2015	41486	23251116	73030	42418904	157628	498	82
11/19/2015	21890	23273006	36884	42455788	157666	167	37
11/20/2015	38205	23311211	71192	42526980	157702	890	73
11/21/2015	28038	23339249	56288	42583268	157731	1572	65
11/22/2015	23344	23362593	44743	42628011	157781	905	39
11/23/2015	30136	23392729	51812	42679823	157830	382	43
11/24/2015	32218	23424947	53981	42733804	157870	392	43
11/25/2015	30295	23455242	55504	42789308	157893	636	54
11/26/2015	13291	23468533	35956	42825264	157907	1436	61
11/27/2015	22829	23491362	51342	42876606	157929	1859	78
11/28/2015	15832	23507194	32196	42908802	157952	1061	45
11/29/2015	18453	23525647	36854	42945656	157997	888	45
11/30/2015	30221	23555868	52674	42998330	158047	346	62
12/1/2015	18399	23574267	29273	43027603	158067	61	22
12/2/2015	23782	23598049	39484	43067087	158096	138	29
12/3/2015	33917	23631966	59184	43126271	158130	348	42
12/4/2015	34737	23666703	61717	43187988	158157	549	60
12/5/2015	26355	23693058	56227	43244215	158183	1638	66
12/6/2015	24942	23718000	52485	43296700	158214	1321	53
12/7/2015	34139	23752139	60929	43357629	158251	554	84
12/8/2015	35614	23787753	59619	43417248	158284	411	69
12/9/2015	35305	23823058	59954	43477202	158317	355	33
12/10/2015	39099	23862157	69925	43547127	158357	638	67
12/11/2015	39059	23901216	72153	43619280	158388	822	63
12/12/2015	31956	23933172	68858	43688138	158427	2192	51
12/13/2015	32001	23965173	72863	43761001	158468	2470	68
12/14/2015	32518	23997691	57195	43818196	158529	606	56
12/15/2015	38660	24036351	67753	43885949	158572	606	54
12/16/2015	35643	24071994	61011	43946960	158617	436	50
12/17/2015	21960	24093954	35033	43981993	158643	120	26
12/18/2015	30699	24124653	51270	44033263	158671	384	38
12/19/2015	17776	24142429	30995	44064258	158692	527	31
12/20/2015	17029	24159458	30624	44094882	158732	604	36
12/21/2015	29800	24189258	54373	44149255	158772	494	29
12/22/2015	22941	24212199	39410	44188665	158793	274	26
12/23/2015	14817	24227016	28228	44216893	158825	172	19
12/24/2015	18445	24245461	35231	44252124	158844	660	64
12/25/2015	12331	24257792	37829	44289953	158883	2171	84
12/26/2015	13912	24271704	30690	44320643	158933	1021	96
12/27/2015	13176	24284880	30096	44350739	158993	1064	83
12/28/2015	18889	24303769	39889	44390628	159046	756	69
12/29/2015	13347	24317116	24451	44415079	159081	211	36
12/30/2015	22476	24339592	43736	44458815	159148	888	57
12/31/2015	20375	24359967	40032	44498847	159215	1072	54
