# Supplementary material for: Urban public bicycle dispatching optimization method
Source: PeerJ Comput Sci. 2019 Oct 14;5:e224. doi: 10.7717/peerj-cs.224 (PMC7924461; doi:10.7717/peerj-cs.224)
Supplement: Supplemental Information 3 [file peerj-cs-05-224-s003.csv]

Date	Trips over the past 24-hours (midnight to 11:59pm)	Cumulative trips (since launch):	Miles traveled today (midnight to 11:59 pm)	Miles traveled to date:	Total Annual Members (All Time)	24-Hour Passes Purchased (midnight to 11:59 pm)	3-Day Passes Purchased (midnight to 11:59 pm)
10/1/2016	39809	34,659,659	91771	67,278,343	200544	2017	133
10/2/2016	41018	34,700,677	100425	67,378,768	200664	2147	119
10/3/2016	56369	34,757,046	116682	67,495,450	200829	1514	183
10/4/2016	60196	34,817,242	123551	67,619,001	200954	1035	144
10/5/2016	65031	34,882,273	126942	67,745,943	201115	1240	160
10/6/2016	67580	34,949,853	137567	67,883,510	201234	1580	205
10/7/2016	65881	35,015,734	142612	68,026,122	201369	2398	222
10/8/2016	34624	35,050,358	86818	68,112,940	201485	2002	160
10/9/2016	21687	35,072,045	46334	68,159,274	201539	713	56
10/10/2016	52248	35,124,293	107487	68,266,761	201664	2013	163
10/11/2016	58754	35,183,047	113228	68,379,989	201761	1172	142
10/12/2016	57497	35,240,544	119851	68,499,840	201880	1170	153
10/13/2016	61209	35,301,753	117523	68,617,363	201984	1064	168
10/14/2016	60561	35,362,314	123000	68,740,363	202090	1592	183
10/15/2016	51991	35,414,305	138233	68,878,596	202215	3904	207
10/16/2016	48866	35,463,171	126550	69,005,146	202343	3195	172
10/17/2016	62649	35,525,820	132131	69,137,277	202502	1447	236
10/18/2016	68224	35,594,044	143635	69,280,912	202653	1656	194
10/19/2016	69758	35,663,802	145347	69,426,259	202772	1902	164
10/20/2016	63668	35,727,470	131686	69,557,945	202893	1377	198
10/21/2016	40865	35,768,335	80787	69,638,732	202960	724	102
10/22/2016	25301	35,793,636	55557	69,694,289	203019	658	45
10/23/2016	41462	35,835,098	99878	69,794,167	203137	2616	134
10/24/2016	55254	35,890,352	106893	69,901,060	203269	1145	146
10/25/2016	52667	35,943,019	96848	69,997,908	203349	716	102
10/26/2016	52466	35,995,485	103870	70,101,778	203410	809	85
10/27/2016	21054	36,016,539	39660	70,141,438	203449	101	23
10/28/2016	46233	36,062,772	89857	70,231,295	203492	766	111
10/29/2016	42513	36,105,285	103274	70,334,569	203579	2615	153
10/30/2016	37760	36,143,045	107572	70,442,141	203697	2971	114
10/31/2016	50071	36,193,116	107875	70,550,016	203787	1090	123
11/1/2016	55944	36,249,060	110056	70,660,072	203888	868	105
11/2/2016	62133	36,311,193	133258	70,793,330	203993	1242	141
11/3/2016	59632	36,370,825	124673	70,918,003	204108	943	174
11/4/2016	57867	36,428,692	126507	71,044,510	204195	1538	207
11/5/2016	48687	36,477,379	128639	71,173,149	204301	3416	177
11/6/2016	39413	36,516,792	104186	71,277,335	204428	2293	97
11/7/2016	49883	36,566,675	106484	71,383,819	204520	972	119
11/8/2016	56589	36,623,264	123718	71,507,537	204616	1137	107
11/9/2016	38050	36,661,314	75883	71,583,420	204660	257	40
11/10/2016	50863	36,712,177	111472	71,694,892	204728	813	139
11/11/2016	45826	36,758,003	105021	71,799,913	204802	1248	165
11/12/2016	34664	36,792,667	86968	71,886,881	204865	1916	114
11/13/2016	36806	36,829,473	95679	71,982,560	204958	2076	95
11/14/2016	48810	36,878,283	113590	72,096,150	205034	728	97
11/15/2016	22884	36901167	48797	72144947	205073	105	16
11/16/2016	53328	36954495	107831	72252778	205170	703	113
11/17/2016	53889	37008384	109418	72362196	205231	711	106
11/18/2016	53370	37061754	109802	72471998	205286	1051	125
11/19/2016	41208	37102962	98021	72570019	205376	2272	87
11/20/2016	20616	37123578	45772	72615791	205407	350	34
11/21/2016	32964	37156542	69754	72685545	205449	148	38
11/22/2016	36723	37193265	72592	72758137	205479	290	35
11/23/2016	34462	37227727	73005	72831142	205501	481	56
11/24/2016	12122	37239849	42343	72873485	205518	641	73
11/25/2016	20980	37260829	62444	72935929	205545	1011	67
11/26/2016	23810	37284639	65654	73001583	205572	1356	44
11/27/2016	24076	37308715	74381	73075964	205607	945	31
11/28/2016	42086	37350801	83300	73159264	205667	485	42
11/29/2016	14584	37365385	30989	73190253	205696	48	9
11/30/2016	24434	37389819	52424	73242677	205729	117	10
12/1/2016	43233	37433053	90239	73332916	205762	389	58
12/2/2016	42358	37475411	89092	73422008	205794	440	52
12/3/2016	29853	37505264	70853	73492861	205824	854	58
12/4/2016	27454	37532718	71729	73564590	205857	930	28
12/5/2016	35927	37568645	80214	73644804	205897	278	38
12/6/2016	33325	37601970	67187	73711991	205939	228	26
12/7/2016	38010	37639980	76605	73788596	205967	270	18
12/8/2016	39621	37679601	72219	73860815	205998	235	23
12/9/2016	33540	37713141	63950	73924765	206021	214	31
12/10/2016	22379	37735520	52716	73977481	206033	490	20
12/11/2016	17798	37753318	41740	74019221	206049	287	6
12/12/2016	29035	37782353	58701	74077922	206066	175	14
12/13/2016	39023	37821376	68858	74146780	206090	299	21
12/14/2016	37799	37859175	71798	74218578	206130	257	16
12/15/2016	25002	37884177	45840	74264418	206145	80	13
12/16/16	24484	37908661	48288	74312706	206171	139	11
12/17/16	6993	37915654	22363	74335069	206176	36	7
12/18/16	16295	37931949	38459	74373528	206200	168	14
12/19/16	25648	37957597	50405	74423933	206225	119	12
12/20/16	27677	37985274	50408	74474341	206250	202	22
12/21/16	30611	38015885	55746	74530087	206270	244	20
12/22/16	30874	38046759	56441	74586528	206293	302	18
12/23/16	26335	38073094	53318	74639846	206320	399	27
12/24/16	8014	38081108	28033	74667879	206334	147	10
12/25/16	9919	38091027	38209	74706088	206369	1052	43
12/26/16	10774	38101801	32446	74738534	206400	315	27
12/27/16	25946	38127747	61379	74799913	206450	960	68
12/28/16	23596	38151343	52937	74852850	206476	619	38
12/29/16	13202	38164545	29631	74882481	206503	104	8
12/30/16	21366	38185911	45743	74928224	206543	641	49
12/31/16	15925	38201836	46810	74975034	206585	798	33
