# Supplementary material for: Urban public bicycle dispatching optimization method
Source: PeerJ Comput Sci. 2019 Oct 14;5:e224. doi: 10.7717/peerj-cs.224 (PMC7924461; doi:10.7717/peerj-cs.224)
Supplement: Supplemental Information 4 [file peerj-cs-05-224-s004.csv]

Date	Trips over the past 24-hours (midnight to 11:59pm)	Cumulative trips (since launch):	Miles traveled today (midnight to 11:59 pm)	Miles traveled to date:	Total Annual Members (All Time)	24-Hour Passes Purchased (midnight to 11:59 pm)	7-Day Passes Purchased (midnight to 11:59 pm)
1/1/2015	5792	15216843	9191	26055797	127279	267	11
1/2/2015	12371	15229214	18222	26074019	127293	298	8
1/3/2015	4834	15234048	6282	26080301	127300	96	7
1/4/2015	8509	15242557	11700	26092001	127308	152	5
1/5/2015	15792	15258349	20022	26112023	127336	88	12
1/6/2015	9483	15267832	12003	26124026	127354	2	1
1/7/2015	10685	15278517	12791	26136817	127363	5	1
1/8/2015	9777	15288294	11667	26148484	127372	18	0
1/9/2015	8631	15296925	11093	26159577	127376	16	2
1/10/2015	6826	15303751	8189	26167766	127383	51	3
1/11/2015	8204	15311955	10199	26177965	127395	68	8
1/12/2015	9441	15321396	11589	26189554	127408	27	2
1/13/2015	14134	15335530	17429	26206983	127418	23	10
1/14/2015	14396	15349926	18105	26225088	127427	43	7
1/15/2015	15463	15365389	19803	26244891	127434	64	8
1/16/2015	15059	15380448	19084	26263975	127441	94	14
1/17/2015	8243	15388691	10818	26274793	127453	152	3
1/18/2015	2038	15390729	2435	26277228	127461	12	0
1/19/2015	11913	15402642	15733	26292961	127470	124	11
1/20/2015	17615	15420257	22740	26315701	127502	93	9
1/21/2015	16734	15436991	21228	26336929	127520	67	16
1/22/2015	17435	15454426	22630	26359559	127530	74	9
1/23/2015	17080	15471506	22248	26381807	127545	95	14
1/24/2015	5275	15476781	6723	26388530	127552	41	2
1/25/2015	10235	15487016	14421	26402951	127559	202	4
1/26/2015	4537	15491553	5979	26408930	127566	15	0
1/27/2015	1405	15492958	2343	26411273	127569	36	1
1/28/2015	6223	15499181	9907	26421180	127575	12	2
1/29/2015	9845	15509026	14171	26435351	127586	31	3
1/30/2015	9943	15518969	12945	26448296	127595	21	6
1/31/2015	5752	15524721	7328	26455624	127596	38	2
2/1/2015	7214	15531935	9186	26464810	127608	72	8
2/2/2015	1686	15533621	2635	26467445	127608	6	0
2/3/2015	5443	15539064	7816	26475261	127612	5	1
2/4/2015	9854	15548918	13775	26489036	127624	27	1
2/5/2015	9977	15558895	12607	26501643	127630	13	1
2/6/2015	9334	15568229	11948	26513591	127635	26	4
2/7/2015	7346	15575575	10045	26523636	127640	83	7
2/8/2015	7180	15582755	9671	26533307	127642	65	7
2/9/2015	5717	15588472	7234	26540541	127646	10	3
2/10/2015	11289	15599761	14526	26555067	127652	36	5
2/11/2015	12453	15612214	16204	26571271	127657	46	12
2/12/2015	12651	15624865	16248	26587519	127667	45	4
2/13/2015	8595	15633460	10773	26598292	127674	28	2
2/14/2015	5124	15638584	6392	26604684	127678	54	2
2/15/2015	2837	15641421	3289	26607973	127681	12	0
2/16/2015	4500	15645921	5423	26613396	127682	19	2
2/17/2015	5289	15651210	6869	26620265	127683	14	2
2/18/2015	10001	15661211	12995	26633260	127693	35	6
2/19/2015	8485	15669696	10080	26643340	127696	14	0
2/20/2015	6825	15676521	8056	26651396	127700	14	3
2/21/2015	3453	15679974	4164	26655560	127701	24	5
2/22/2015	4654	15684628	6648	26662208	127706	55	4
2/23/2015	8343	15692971	10519	26672727	127714	11	8
2/24/2015	8483	15701454	10675	26683402	127729	12	1
2/25/2015	12057	15713511	15655	26699057	127739	49	5
2/26/2015	11047	15724558	14744	26713801	127747	26	7
2/27/2015	10861	15735419	14313	26728114	127753	57	10
2/28/2015	6836	15742255	8975	26737089	127754	71	3
3/1/2015	3169	15745424	4042	26741131	127763	37	4
3/2/2015	8019	15753443	10767	26751898	127770	27	3
3/3/2015	7178	15760621	9430	26761328	127775	18	2
3/4/2015	8265	15768886	10842	26772170	127779	28	4
3/5/2015	1821	15770707	2604	26774774	127784	4	0
3/6/2015	5953	15776660	8248	26783022	127792	19	6
3/7/2015	6255	15782915	8849	26791871	127799	96	9
3/8/2015	8711	15791626	13701	26805572	127819	245	16
3/9/2015	16365	15807991	24159	26829731	127852	218	24
3/10/2015	13080	15821071	17626	26847357	127886	126	17
3/11/2015	21728	15842799	33446	26880803	127936	386	29
3/12/2015	19246	15862045	26931	26907734	127977	195	22
3/13/2015	17850	15879895	24699	26932433	128023	239	27
3/14/2015	4302	15884197	5592	26938025	128041	60	5
3/15/2015	9676	15893873	13635	26951660	128071	260	31
3/16/2015	18476	15912349	26091	26977751	128108	273	35
3/17/2015	16287	15928636	22462	27000213	128143	178	21
3/18/2015	15050	15943686	11465	27011678	128169	110	15
3/19/2015	16699	15960385	16176	27027854	128191	150	14
3/20/2015	8786	15969171	11465	27039319	128204	58	6
3/21/2015	10236	15979407	16176	27055495	128216	367	23
3/22/2015	10638	15990045	16098	27071593	128249	381	10
3/23/2015	14669	16004714	18957	27090550	128287	111	25
3/24/2015	17532	16022246	23581	27114131	128313	168	34
3/25/2015	15851	16038097	21456	27135587	128347	136	22
3/26/2015	16193	16054290	22876	27158463	128385	125	25
3/27/2015	15433	16069723	21520	27179983	128417	188	19
3/28/2015	1255	16070978	1562	27181545	128431	10	2
3/29/2015	10585	16081563	17373	27198918	128485	473	27
3/30/2015	19250	16100813	26828	27225746	128527	244	53
3/31/2015	15199	16116012	20532	27246278	128576	122	38
