# Supplementary material for: Urban public bicycle dispatching optimization method
Source: PeerJ Comput Sci. 2019 Oct 14;5:e224. doi: 10.7717/peerj-cs.224 (PMC7924461; doi:10.7717/peerj-cs.224)
Supplement: Supplemental Information 5 [file peerj-cs-05-224-s005.csv]

Date	Trips over the past 24-hours (midnight to 11:59pm)	Cumulative trips (since launch)	Miles traveled today (midnight to 11:59 pm)	Miles traveled to date	Total Annual Memberships Sold	24-Hour Passes Purchased (midnight to 11:59 pm)	7-Day Passes Purchased (midnight to 11:59 pm)
4/1/2015	21566	16137578	31708	27277986	128629	325	34
4/2/2015	26346	16163924	43134	27321120	128698	864	65
4/3/2015	15978	16179902	23643	27344763	128735	365	27
4/4/2015	15538	16195440	27764	27372527	128783	1029	46
4/5/2015	14962	16210402	29709	27402236	128846	1208	52
4/6/2015	25502	16235904	43529	27445765	128940	1065	73
4/7/2015	17640	16253544	24209	27469974	129003	270	33
4/8/2015	19223	16272767	26004	27495978	129047	276	30
4/9/2015	17723	16290490	23891	27519869	129081	163	20
4/10/2015	17648	16308138	25628	27545497	129124	289	37
4/11/2015	20451	16328589	39786	27585283	129193	1600	59
4/12/2015	21851	16350440	46764	27632047	129273	1951	87
4/13/2015	26980	16377420	43753	27675800	129377	603	73
4/14/2015	24452	16401872	36555	27712355	129451	334	53
4/15/2015	30184	16432056	49727	27762082	129541	733	84
4/16/2015	29273	16461329	45915	27807997	129639	617	57
4/17/2015	26164	16487493	42203	27850200	129717	671	81
4/18/2015	31024	16518517	71371	27921571	129802	3685	138
4/19/2015	23444	16541961	46416	27967987	129901	1851	103
4/20/2015	12080	16554041	16377	27984364	129974	96	23
4/21/2015	27057	16581098	43508	28027872	130039	608	88
4/22/2015	23893	16604991	35999	28063871	130109	374	51
4/23/2015	23886	16628877	34259	28098130	130168	311	61
4/24/2015	22605	16651482	32678	28130808	130211	421	37
4/25/2015	22963	16674445	46054	28176862	130293	2095	85
4/26/2015	23608	16698053	48664	28225526	130378	1999	128
4/27/2015	27657	16725710	43197	28268723	130486	609	99
4/28/2015	32481	16758191	54129	28322852	130575	893	98
4/29/2015	34427	16792618	59166	28382018	130671	1087	150
4/30/2015	31756	16824374	51077	28433095	130745	785	102
5/1/2015	30345	16854719	48736	28481831	130840	917	106
5/2/2015	28295	16883014	60188	28542019	130899	2799	138
5/3/2015	30446	16913460	69728	28611747	130992	3361	154
5/4/2015	35115	16948575	63531	28675278	131145	1397	191
5/5/2015	35990	16984565	60088	28735366	131284	987	145
5/6/2015	32788	17017353	50987	28786353	131366	712	90
5/7/2015	37762	17055115	64189	28850542	131496	1271	133
5/8/2015	37206	17092321	64255	28914797	131607	1596	170
5/9/2015	26813	17119134	51941	28966738	131677	2077	158
5/10/2015	28962	17148096	62364	29029102	131752	2444	189
5/11/2015	35068	17183164	57873	29086975	131884	1084	198
5/12/2015	38186	17221350	62939	29149914	131979	1103	179
5/13/2015	36162	17257512	57091	29207005	132074	891	119
5/14/2015	44429	17301941	80286	29287291	132158	4927	82
5/15/2015	37687	17339628	64660	29351951	132225	1665	181
5/16/2015	26142	17365770	50862	29402813	132293	2392	155
5/17/2015	34006	17399776	73458	29476271	132357	3499	189
5/18/2015	33527	17433303	53794	29530065	132470	1031	129
5/19/2015	36272	17469575	58026	29588091	132561	943	177
5/20/2015	36020	17505595	57290	29645381	132643	923	100
5/21/2015	33076	17538671	50277	29695658	132711	746	105
5/22/2015	33898	17572569	58351	29754009	132765	1356	150
5/23/2015	25985	17598554	56999	29811008	132798	2967	166
5/24/2015	27400	17625954	66211	29877219	132839	3689	156
5/25/2015	30636	17656590	69099	29946318	132914	3392	221
5/26/2015	38282	17694872	64504	30010822	133006	1202	188
5/27/2015	35952	17730824	57511	30068333	133080	879	124
5/28/2015	38291	17769115	61662	30129995	133153	1014	144
5/29/2015	40179	17809294	69343	30199338	133217	1648	134
5/30/2015	33503	17842797	69481	30268819	133265	3082	192
5/31/2015	21196	17863993	40580	30309399	133339	1606	105
6/1/2015	16079	17880072	20369	30329768	133401	162	41
6/2/2015	12706	17892778	15730	30345498	133453	75	35
6/3/2015	36345	17929123	58749	30404247	133535	1129	143
6/4/2015	34390	17963513	52792	30457039	133598	806	147
6/5/2015	32861	17996374	51079	30508118	133641	959	117
6/6/2015	27910	18024284	55613	30563731	133687	2457	144
6/7/2015	32881	18057165	71994	30635725	133752	3295	169
6/8/2015	35453	18092618	58140	30693865	133832	1045	168
6/9/2015	37322	18129940	59489	30753354	133896	889	140
6/10/2015	41386	18171326	69035	30822389	133964	1223	140
6/11/2015	39083	18210409	62993	30885382	134041	1060	137
6/12/2015	36801	18247210	60933	30946315	134109	1374	131
6/13/2015	31772	18278982	67103	31013418	134156	3045	168
6/14/2015	29829	18308811	62977	31076395	134220	2633	192
6/15/2015	26533	18335344	38705	31115100	134279	575	122
6/16/2015	33832	18369176	52864	31167964	134345	798	151
6/17/2015	40009	18409185	65208	31233172	134414	1145	160
6/18/2015	37326	18446511	56562	31289734	134468	792	144
6/19/2015	39350	18485861	66914	31356648	134516	1543	143
6/20/2015	24937	18510798	45872	31402520	134548	1747	125
6/21/2015	27486	18538284	55513	31458033	134602	2295	140
6/22/2015	39758	18578042	66659	31524692	134676	1282	202
6/23/2015	34182	18612224	52805	31577497	134743	824	147
6/24/2015	43484	18655708	73125	31650622	134818	1270	189
6/25/2015	41618	18697326	68362	31718984	134859	1166	135
6/26/2015	40599	18737925	68529	31787513	134908	1579	182
6/27/2015	16271	18754196	28233	31815746	134935	1143	65
6/28/2015	21588	18775784	42273	31858019	134975	1610	101
6/29/2015	39785	18815569	69309	31927328	135065	1452	196
6/30/2015	39839	18855408	65564	31992892	135136	1220	156
