# Supplementary material for: Urban public bicycle dispatching optimization method
Source: PeerJ Comput Sci. 2019 Oct 14;5:e224. doi: 10.7717/peerj-cs.224 (PMC7924461; doi:10.7717/peerj-cs.224)
Supplement: Supplemental Information 6 [file peerj-cs-05-224-s006.csv]

Date	Trips over the past 24-hours (midnight to 11:59pm)	Cumulative trips (since launch):	Miles traveled today (midnight to 11:59 pm)	Miles traveled to date:	Total Annual Members (All Time)	24-Hour Passes Purchased (midnight to 11:59 pm)	7-Day Passes Purchased (midnight to 11:59 pm)
1/1/2016	11009	24371025	24429	44606414	159362	919	51
1/2/2016	14587	24385612	29093	44635507	159403	877	34
1/3/2016	15499	24401111	29616	44665123	159459	784	27
1/4/2016	19593	24420704	36172	44701295	159502	166	33
1/5/2016	18053	24438757	32049	44733344	159534	121	22
1/6/2016	24569	24463326	40996	44774340	159564	265	27
1/7/2016	27773	24491099	45986	44820326	159588	318	24
1/8/2016	28709	24519808	47061	44867387	159621	364	28
1/9/2016	20846	24540654	37341	44904728	159654	632	20
1/10/2016	14275	24554929	25404	44930132	159682	391	18
1/11/2016	22937	24577866	37393	44967525	159731	155	32
1/12/2016	25211	24603077	38958	45006483	159761	151	23
1/13/2016	21133	24624210	31608	45038091	159792	82	15
1/14/2016	23780	24647990	37295	45075386	159813	123	29
1/15/2016	28435	24676425	45993	45121379	159841	379	27
1/16/2016	19178	24695603	35791	45157170	159885	803	37
1/17/2016	12024	24707627	20487	45177657	159910	387	22
1/18/2016	12718	24720345	19998	45197655	159931	123	13
1/19/2016	17281	24737626	26966	45224621	159957	64	12
1/20/2016	23419	24761045	35477	45260098	159972	126	11
1/21/2016	23671	24784716	36048	45296146	159991	133	15
1/22/2016	20950	24805666	31344	45327490	160004	115	6
1/23/2016	0	24805666	0	45327490	160005	0	0
1/24/2016	0	24805666	0	45327490	160013	0	0
1/25/2016	0	24805666	0	45327490	160020	0	0
1/26/2016	0	24805666	0	45327490	160028	0	0
1/27/2016	6760	24812426	13698	45341188	160039	54	6
1/28/2016	11944	24824370	22314	45363502	160053	81	9
1/29/2016	16028	24840398	26896	45390398	160064	118	27
1/30/2016	12964	24853362	23350	45413748	160084	328	23
1/31/2016	16112	24869474	31280	45445028	160118	533	17
2/1/2016	24334	24893808	42380	45487408	160160	202	31
2/2/2016	28527	24922335	47742	45535150	160189	280	31
2/3/2016	16203	24938538	24225	45559375	160216	63	12
2/4/2016	27765	24966303	47458	45606833	160247	304	24
2/5/2016	13669	24979972	25538	45632371	160257	102	7
2/6/2016	16933	24996905	38782	45671153	160280	586	35
2/7/2016	17605	25014510	31524	45702677	160316	622	30
2/8/2016	19026	25033536	28648	45731325	160335	80	20
2/9/2016	22740	25056276	40198	45771523	160364	156	9
2/10/2016	22418	25078694	38402	45809925	160395	130	17
2/11/2016	18747	25097441	27783	45837708	160425	87	15
2/12/2016	16445	25113886	27143	45864851	160450	104	16
2/13/2016	6625	25120511	11589	45876440	160459	46	4
2/14/2016	4652	25125163	6934	45883374	160468	78	4
2/15/2016	5883	25131046	8747	45892121	160480	43	1
2/16/2016	14225	25145271	27802	45919923	160505	53	19
2/17/2016	23572	25168843	38304	45958227	160528	182	26
2/18/2016	22261	25191104	34431	45992658	160550	202	26
2/19/2016	21959	25213063	35317	46027975	160568	268	17
2/20/2016	24484	25237547	53540	46081515	160618	1710	50
2/21/2016	20052	25257599	41645	46123160	160685	1228	29
2/22/2016	28233	25285832	48237	46171397	160749	455	37
2/23/2016	16133	25301965	26379	46197776	160784	62	10
2/24/2016	9761	25311726	14994	46212770	160814	38	3
2/25/2016	25102	25336828	42707	46255477	160849	237	23
2/26/2016	22574	25359402	36101	46291578	160887	254	19
2/27/2016	17226	25376628	37583	46329161	160910	706	18
2/28/2016	25440	25402068	61595	46390756	160982	2335	43
2/29/2016	27957	25430025	47933	46438689	161089	376	58
3/1/2016	30509	25460534	55160	46493849	161146	470	66
3/2/2016	26195	25486729	43535	46537384	161198	235	35
3/3/2016	24061	25510790	37848	46575232	161243	215	22
3/4/2016	17369	25528159	29100	46604332	161268	150	16
3/5/2016	18023	25546182	36875	46641207	161310	785	46
3/6/2016	18832	25565014	36377	46677584	161379	837	40
3/7/2016	31492	25596506	56232	46733816	161493	633	58
3/8/2016	36521	25633027	67958	46801774	161604	723	98
3/9/2016	41489	25674516	81662	46883436	161732	1226	125
3/10/2016	42252	25716768	82079	46965515	161867	1271	111
3/11/2016	38193	25754961	76636	47042151	161987	1266	79
3/12/2016	32770	25787731	81491	47123642	162086	3247	105
3/13/2016	27549	25815280	63214	47186856	162214	2216	67
3/14/2016	10930	25826210	16498	47203354	162289	70	17
3/15/2016	31595	25857805	57722	47261076	162380	582	79
3/16/2016	36067	25893872	68713	47329789	162482	930	78
3/17/2016	35390	25929262	65353	47395142	162583	785	98
3/18/2016	34647	25963909	69122	47464264	162670	933	87
3/19/2016	24048	25987957	49113	47513377	162733	1411	69
3/20/2016	16676	26004633	29737	47543114	162795	633	40
3/21/2016	26414	26031047	44457	47587571	162890	428	57
3/22/2016	33496	26064543	62248	47649819	163000	705	99
3/23/2016	40981	26105524	80289	47730108	163136	1279	120
3/24/2016	36495	26142019	67590	47797698	163216	1045	101
3/25/2016	34091	26176110	70525	47868223	163320	1684	128
3/26/2016	27474	26203584	67267	47935490	163407	2834	108
3/27/2016	22481	26226065	52462	47987952	163501	2080	67
3/28/2016	20344	26246409	35548	48023500	163589	375	60
3/29/2016	31481	26277890	55067	48078567	163681	588	97
3/30/2016	33674	26311564	61264	48139831	163770	769	64
3/31/2016	38192	26349756	79447	48219278	163865	1141	91
