# Supplementary material for: Urban public bicycle dispatching optimization method
Source: PeerJ Comput Sci. 2019 Oct 14;5:e224. doi: 10.7717/peerj-cs.224 (PMC7924461; doi:10.7717/peerj-cs.224)
Supplement: Supplemental Information 7 [file peerj-cs-05-224-s007.csv]

Date	Trips over the past 24-hours (midnight to 11:59pm)	Cumulative trips (since launch):	Miles traveled today (midnight to 11:59 pm)	Miles traveled to date:	Total Annual Memberships Sold	24-Hour Passes Purchased (midnight to 11:59 pm)	7-Day Passes Purchased (midnight to 11:59 pm)
7/1/2015	39019	18894427	64472	32057364	135204	1251	142
7/2/2015	36962	18931389	62434	32119798	135247	1411	175
7/3/2015	27821	18959210	58884	32178682	135294	2818	173
7/4/2015	22347	18981557	53110	32231792	135326	3036	130
7/5/2015	26708	19008265	61185	32292977	135384	2829	180
7/6/2015	36174	19044439	62539	32355516	135470	1287	224
7/7/2015	37930	19082369	63163	32418679	135548	1071	200
7/8/2015	35900	19118269	57751	32476430	135594	823	139
7/9/2015	32734	19151003	52402	32528832	135646	900	122
7/10/2015	39687	19190690	71490	32600322	135704	1724	143
7/11/2015	32620	19223310	69705	32670027	135755	3190	178
7/12/2015	31853	19255163	68158	32738185	135809	2875	166
7/13/2015	39586	19294749	67998	32806250	135890	1273	238
7/14/2015	36671	19331420	58900	32865150	135966	754	145
7/15/2015	35855	19367275	57781	32922931	136023	873	111
7/16/2015	43302	19410577	76535	32999466	136092	1676	197
7/17/2015	40782	19451359	73884	33073350	136144	1815	161
7/18/2015	29619	19480978	61739	33135089	136188	2800	165
7/19/2015	29332	19510310	61512	33196601	136244	2709	169
7/20/2015	35960	19546270	59568	33256169	136315	1052	205
7/21/2015	39557	19585827	66191	33322360	136379	1234	170
7/22/2015	43602	19629429	75758	33398118	136460	1363	179
7/23/2015	43319	19672748	75512	33473630	136528	1404	166
7/24/2015	41201	19713949	72841	33546471	136594	1778	174
7/25/2015	32458	19746407	73133	33619604	136655	3535	148
7/26/2015	31325	19777732	66278	33685882	136721	2889	171
7/27/2015	39602	19817334	67841	33753723	136818	1232	230
7/28/2015	41321	19858655	69131	33822854	136901	1245	181
7/29/2015	40267	19898922	66299	33889153	136979	1085	153
7/30/2015	31878	19930800	50297	33939450	137044	785	108
7/31/2015	39360	19970160	69897	34009347	137109	1723	177
8/1/2015	36088	20006248	84287	34093634	137654	4286	234
8/2/2015	32482	20038730	72633	34166267	137738	3189	204
8/3/2015	39912	20078642	69232	34235499	137833	1400	230
8/4/2015	41672	20120314	71146	34306645	137913	1393	168
8/5/2015	42149	20162463	71111	34377756	138024	1357	160
8/6/2015	43455	20205918	74669	34452425	138142	1498	170
8/7/2015	41967	20247885	74844	34527269	138224	1862	154
8/8/2015	39866	20287751	95931	34623200	138366	5101	205
8/9/2015	33654	20321405	78144	34701344	138455	3425	177
8/10/2015	40718	20362123	74754	34776575	138644	1518	228
8/11/2015	25692	20387815	42534	34819109	138756	622	107
8/12/2015	44145	20431960	80366	34899475	138895	1458	196
8/13/2015	43174	20475134	78784	34978259	139042	1479	155
8/14/2015	40903	20516037	72319	35050578	139172	1778	195
8/15/2015	38777	20554814	92390	35142968	139377	4773	226
8/16/2015	30337	20585151	65629	35208597	139514	2720	179
8/17/2015	37446	20622597	64425	35273022	139712	1285	180
8/18/2015	39913	20662510	67805	35340827	139882	1163	158
8/19/2015	40721	20703231	69834	35410661	140076	1266	151
8/20/2015	39275	20742506	66772	35477433	140222	1275	140
8/21/2015	38033	20780539	66202	35543635	140392	1572	160
8/22/2015	34269	20814808	77058	35620693	140516	3632	190
8/23/2015	33059	20847867	71456	35692149	140725	2960	178
8/24/2015	38676	20886543	68193	35760342	140971	1253	182
8/25/2015	41052	20927595	71734	35832076	141218	1224	178
8/26/2015	42373	20969968	73578	35905654	141423	1247	159
8/27/2015	42801	21012769	74735	35980389	141674	1333	161
8/28/2015	41418	21054187	74240	36054629	141943	1774	160
8/29/2015	34053	21088240	74840	36129469	142169	3470	197
8/30/2015	32581	21120821	68990	36198459	142496	2902	189
8/31/2015	40043	21160864	67836	36266295	143057	1197	194
9/1/2015	43069	21203933	72939	36339234	143239	1199	185
9/2/2015	43004	21246937	72983	36412217	143424	1244	162
9/3/2015	42462	21289399	71265	36483482	143581	1251	193
9/4/2015	39572	21328971	70681	36554163	143722	1843	211
9/5/2015	33669	21362640	77956	36632119	143854	4271	228
9/6/2015	32875	21395515	82123	36714242	143962	4571	200
9/7/2015	33280	21428795	75257	36789499	144160	3501	155
9/8/2015	42344	21471139	71591	36861090	144402	1138	208
9/9/2015	43528	21514667	71173	36932263	144617	1041	175
9/10/2015	22023	21536690	31862	36964125	144769	416	77
9/11/2015	47206	21583896	86598	37050723	144950	1929	207
9/12/2015	33282	21617178	68420	37119143	145145	2620	192
9/13/2015	34308	21651486	72749	37191892	145406	2814	215
9/14/2015	44367	21696523	83150	37276407	145619	1751	240
9/15/2015	48402	21744925	88238	37364645	145951	1533	227
9/16/2015	50780	21795705	91197	37455842	146279	1424	199
9/17/2015	50275	21845980	91433	37547275	146611	1508	206
9/18/2015	49946	21895926	95186	37642461	146874	2090	226
9/19/2015	42653	21938579	98568	37741029	1471994256	184	undefined
9/20/2015	40099	21978678	90483	37831512	147602	3598	234
9/21/2015	47178	22025856	85002	37916514	147960	1290	249
9/22/2015	48664	22074520	84251	38000765	148254	1080	191
9/23/2015	48175	22122695	88117	38088882	148522	1568	218
9/24/2015	52706	22175401	96872	38185754	148809	1766	204
9/25/2015	51367	22226768	95467	38281221	149055	2059	193
9/26/2015	42559	22269327	93740	38374961	149309	3769	219
9/27/2015	38278	22307605	82841	38457802	149566	2940	151
9/28/2015	48009	22355614	90180	38547982	149886	1505	223
9/29/2015	48728	22404342	87702	38635684	150277	1284	173
9/30/2015	39450	22443792	65081	38700765	150811	744	77
