# Supplementary material for: Urban public bicycle dispatching optimization method
Source: PeerJ Comput Sci. 2019 Oct 14;5:e224. doi: 10.7717/peerj-cs.224 (PMC7924461; doi:10.7717/peerj-cs.224)
Supplement: Supplemental Information 8 [file peerj-cs-05-224-s008.zip]

Archive with 3 entries (3 files):
- Divvy_Trips_2015-Q1.csv
- Divvy_Stations_2015.csv
- Divvy_Trips_2015-Q2.csv
