# Supplementary material for: Urban public bicycle dispatching optimization method
Source: PeerJ Comput Sci. 2019 Oct 14;5:e224. doi: 10.7717/peerj-cs.224 (PMC7924461; doi:10.7717/peerj-cs.224)
Supplement: Supplemental Information 8 [file peerj-cs-05-224-s008.zip › Divvy_Trips_2015-Q1.csv]

trip_id	starttime	stoptime	bikeid	tripduration	from_station_id	from_station_name	to_station_id	to_station_name	usertype	gender	birthyear
4738454	3/31/2015 23:58	4/1/2015 0:03	1095	299	117	Wilton Ave & Belmont Ave	300	Broadway & Barry Ave	Subscriber	Male	1994
4738450	3/31/2015 23:59	4/1/2015 0:15	537	940	43	Michigan Ave & Washington St	85	Michigan Ave & Oak St	Customer
4738449	3/31/2015 23:59	4/1/2015 0:11	2350	751	162	Damen Ave & Wellington Ave	67	Sheffield Ave & Fullerton Ave	Subscriber	Male	1992
4738448	3/31/2015 23:59	4/1/2015 0:19	938	1240	51	Clark St & Randolph St	59	Wabash Ave & Roosevelt Rd	Customer
4738445	3/31/2015 23:54	4/1/2015 0:15	379	1292	134	Peoria St & Jackson Blvd	216	California Ave & Division St	Subscriber	Male	1976
4738443	3/31/2015 23:53	3/31/2015 23:56	2045	175	296	Broadway & Belmont Ave	117	Wilton Ave & Belmont Ave	Subscriber	Male	1992
4738439	3/31/2015 23:49	4/1/2015 0:05	227	930	327	Sheffield Ave & Webster Ave	291	Wells St & Evergreen Ave	Subscriber	Male	1989
4738436	3/31/2015 23:46	3/31/2015 23:52	2969	383	115	Sheffield Ave & Wellington Ave	157	Lake Shore Dr & Wellington Ave	Subscriber	Male	1987
4738431	3/31/2015 23:42	3/31/2015 23:47	68	260	117	Wilton Ave & Belmont Ave	299	Halsted St & Roscoe St	Subscriber	Male	1990
4738428	3/31/2015 23:35	3/31/2015 23:54	938	1123	53	Wells St & Erie St	51	Clark St & Randolph St	Customer
4738427	3/31/2015 23:35	3/31/2015 23:54	1410	1167	53	Wells St & Erie St	51	Clark St & Randolph St	Customer
4738426	3/31/2015 23:34	3/31/2015 23:38	2697	231	210	Ashland Ave & Division St	350	Ashland Ave & Chicago Ave	Customer
4738425	3/31/2015 23:34	3/31/2015 23:53	2531	1092	20	Sheffield Ave & Kingsbury St	260	Kedzie Ave & Milwaukee Ave	Customer
4738424	3/31/2015 23:34	3/31/2015 23:44	2233	585	226	Racine Ave & Belmont Ave	234	Clark St & Montrose Ave	Subscriber	Male	1984
4738423	3/31/2015 23:34	3/31/2015 23:41	2383	401	299	Halsted St & Roscoe St	254	Pine Grove Ave & Irving Park Rd	Subscriber	Male	1981
4738419	3/31/2015 23:28	3/31/2015 23:31	2424	177	186	Ogden Ave & Race Ave	54	Ogden Ave & Chicago Ave	Subscriber	Female	1983
4738417	3/31/2015 23:24	3/31/2015 23:35	455	653	112	Green St & Randolph St	47	State St & Kinzie St	Subscriber	Male	1983
4738415	3/31/2015 23:22	3/31/2015 23:27	994	303	344	Ravenswood Ave & Lawrence Ave	326	Clark St & Leland Ave	Subscriber	Female	1977
4738414	3/31/2015 23:21	3/31/2015 23:25	2453	223	90	Millennium Park	195	Columbus Dr & Randolph St	Subscriber	Male	1986
4738411	3/31/2015 23:17	3/31/2015 23:23	2117	353	305	Western Ave & Division St	116	Western Ave & Winnebago Ave	Subscriber	Male	1981
4738410	3/31/2015 23:17	3/31/2015 23:39	1334	1331	307	Southport Ave & Clybourn Ave	240	Sheridan Rd & Irving Park Rd	Subscriber	Female	1995
4738406	3/31/2015 23:16	3/31/2015 23:22	1154	352	299	Halsted St & Roscoe St	254	Pine Grove Ave & Irving Park Rd	Subscriber	Male	1953
4738404	3/31/2015 23:15	3/31/2015 23:22	1696	422	297	Paulina St & Montrose Ave	245	Clarendon Ave & Junior Ter	Subscriber	Male	1961
4738403	3/31/2015 23:12	3/31/2015 23:22	1629	635	337	Clark St & Chicago Ave	301	Clark St & Schiller St	Customer
4738402	3/31/2015 23:11	3/31/2015 23:40	323	1712	332	Halsted St & Diversey Pkwy	123	California Ave & Milwaukee Ave	Subscriber	Male	1989
4738401	3/31/2015 23:11	3/31/2015 23:22	165	665	337	Clark St & Chicago Ave	301	Clark St & Schiller St	Customer
4738396	3/31/2015 23:10	3/31/2015 23:15	1695	324	159	Claremont Ave & Hirsch St	16	Wood St & North Ave	Subscriber	Male	1988
4738395	3/31/2015 23:09	3/31/2015 23:22	1672	775	296	Broadway & Belmont Ave	177	Theater on the Lake	Customer
4738394	3/31/2015 23:09	3/31/2015 23:14	2084	276	69	Damen Ave & Pierce Ave	310	Damen Ave & Charleston St	Subscriber	Male	1987
4738393	3/31/2015 23:09	3/31/2015 23:17	1441	511	116	Western Ave & Winnebago Ave	290	Kedzie Ave & Palmer Ct	Subscriber	Male	1989
4738392	3/31/2015 23:09	3/31/2015 23:23	1512	872	310	Damen Ave & Charleston St	313	Lakeview Ave & Fullerton Pkwy	Subscriber	Male	1987
4738391	3/31/2015 23:08	3/31/2015 23:14	1696	323	243	Lincoln Ave & Leavitt St	297	Paulina St & Montrose Ave	Subscriber	Male	1961
4738390	3/31/2015 23:08	3/31/2015 23:49	380	2460	220	Hampden Ct & Diversey Pkwy	327	Sheffield Ave & Webster Ave	Subscriber	Male	1989
4738389	3/31/2015 23:07	3/31/2015 23:13	850	341	176	Clark St & Elm St	173	Mies van der Rohe Way & Chicago Ave	Subscriber	Male	1986
4738388	3/31/2015 23:06	3/31/2015 23:19	2968	783	226	Racine Ave & Belmont Ave	113	Bissell St & Armitage Ave	Customer
4738386	3/31/2015 23:04	3/31/2015 23:07	422	186	117	Wilton Ave & Belmont Ave	115	Sheffield Ave & Wellington Ave	Subscriber	Female	1989
4738384	3/31/2015 23:03	3/31/2015 23:08	1640	311	174	Canal St & Madison St	44	State St & Randolph St	Subscriber	Male	1977
4738381	3/31/2015 23:01	3/31/2015 23:07	124	364	344	Ravenswood Ave & Lawrence Ave	326	Clark St & Leland Ave	Subscriber	Female	1977
4738379	3/31/2015 22:58	3/31/2015 23:24	1823	1527	69	Damen Ave & Pierce Ave	47	State St & Kinzie St	Subscriber	Female	1983
4738377	3/31/2015 22:57	3/31/2015 23:01	795	270	212	Wells St & Hubbard St	56	Desplaines St & Kinzie St	Subscriber	Male	1970
4738376	3/31/2015 22:57	3/31/2015 23:06	1797	544	230	Lincoln Ave & Roscoe St	306	Sheridan Rd & Buena Ave	Subscriber	Male	1986
4738375	3/31/2015 22:56	3/31/2015 23:08	728	745	192	Canal St & Adams St	140	Dearborn Pkwy & Delaware Pl	Subscriber	Male	1987
4738374	3/31/2015 22:55	3/31/2015 23:10	2157	942	130	Damen Ave & Division St	260	Kedzie Ave & Milwaukee Ave	Subscriber	Male	1985
4738373	3/31/2015 22:55	3/31/2015 23:07	645	770	54	Ogden Ave & Chicago Ave	58	Marshfield Ave & Cortland St	Subscriber	Male	1974
4738372	3/31/2015 22:54	3/31/2015 22:57	850	157	301	Clark St & Schiller St	176	Clark St & Elm St	Subscriber	Male	1986
4738371	3/31/2015 22:53	3/31/2015 22:59	1169	347	220	Hampden Ct & Diversey Pkwy	299	Halsted St & Roscoe St	Subscriber	Male	1988
4738370	3/31/2015 22:53	3/31/2015 23:04	120	684	299	Halsted St & Roscoe St	253	Clifton Ave & Lawrence Ave	Subscriber	Male	1983
4738368	3/31/2015 22:50	3/31/2015 23:10	1592	1182	301	Clark St & Schiller St	337	Clark St & Chicago Ave	Customer
4738367	3/31/2015 22:49	3/31/2015 23:10	1629	1227	301	Clark St & Schiller St	337	Clark St & Chicago Ave	Customer
4738363	3/31/2015 22:47	3/31/2015 22:56	1203	514	52	Michigan Ave & Lake St	59	Wabash Ave & Roosevelt Rd	Subscriber	Male	1980
4738362	3/31/2015 22:46	3/31/2015 22:51	667	279	19	Loomis St & Taylor St	274	Racine Ave & 15th St	Subscriber	Male	1983
4738361	3/31/2015 22:46	3/31/2015 22:51	2453	290	191	Canal St & Monroe St	90	Millennium Park	Subscriber	Male	1965
4738360	3/31/2015 22:46	3/31/2015 22:54	1573	472	240	Sheridan Rd & Irving Park Rd	297	Paulina St & Montrose Ave	Subscriber	Male	1985
4738359	3/31/2015 22:46	3/31/2015 23:02	1183	999	60	Dayton St & North Ave	298	Lincoln Ave & Belle Plaine Ave	Subscriber	Male	1988
4738358	3/31/2015 22:44	3/31/2015 23:07	2345	1410	5	State St & Harrison St	124	Damen Ave & Cullerton St	Customer
4738357	3/31/2015 22:42	3/31/2015 23:02	2773	1174	108	Halsted St & Polk St	348	California Ave & 21st St	Subscriber	Male	1989
4738356	3/31/2015 22:42	3/31/2015 23:01	2637	1141	350	Ashland Ave & Chicago Ave	60	Dayton St & North Ave	Customer
4738355	3/31/2015 22:42	3/31/2015 22:50	2405	509	115	Sheffield Ave & Wellington Ave	230	Lincoln Ave & Roscoe St	Subscriber	Female	1979
4738354	3/31/2015 22:41	3/31/2015 22:49	1866	490	115	Sheffield Ave & Wellington Ave	254	Pine Grove Ave & Irving Park Rd	Subscriber	Male	1984
4738353	3/31/2015 22:40	3/31/2015 22:48	1339	483	212	Wells St & Hubbard St	301	Clark St & Schiller St	Subscriber	Male	1983
4738352	3/31/2015 22:40	3/31/2015 22:49	2994	557	260	Kedzie Ave & Milwaukee Ave	309	Leavitt St & Armitage Ave	Subscriber	Male	1991
4738349	3/31/2015 22:38	3/31/2015 22:52	2177	851	149	Calumet Ave & 33rd St	280	Morgan St & 31st St	Subscriber	Male	1980
4738348	3/31/2015 22:38	3/31/2015 22:42	957	251	339	Emerald Ave & 31st St	207	Emerald Ave & 28th St	Subscriber	Female	1990
4738345	3/31/2015 22:37	3/31/2015 23:00	972	1361	227	Southport Ave & Waveland Ave	333	Ashland Ave & Blackhawk St	Customer
4738343	3/31/2015 22:37	3/31/2015 23:00	74	1378	227	Southport Ave & Waveland Ave	333	Ashland Ave & Blackhawk St	Customer
4738342	3/31/2015 22:37	3/31/2015 22:41	1573	252	254	Pine Grove Ave & Irving Park Rd	240	Sheridan Rd & Irving Park Rd	Subscriber	Male	1965
4738339	3/31/2015 22:31	3/31/2015 22:40	2957	559	44	State St & Randolph St	71	Morgan St & Lake St	Subscriber	Male	1981
4738336	3/31/2015 22:31	3/31/2015 22:39	1639	490	327	Sheffield Ave & Webster Ave	302	Sheffield Ave & Wrightwood Ave	Customer
4738335	3/31/2015 22:30	3/31/2015 22:38	213	474	32	Racine Ave & Congress Pkwy	261	Hermitage Ave & Polk St	Subscriber	Female	1987
4738332	3/31/2015 22:30	3/31/2015 22:50	262	1166	227	Southport Ave & Waveland Ave	260	Kedzie Ave & Milwaukee Ave	Subscriber	Male	1986
4738330	3/31/2015 22:30	3/31/2015 22:34	1891	210	156	Clark St & Wellington Ave	157	Lake Shore Dr & Wellington Ave	Subscriber	Male	1987
4738328	3/31/2015 22:26	3/31/2015 22:29	1502	185	112	Green St & Randolph St	77	Clinton St & Madison St	Subscriber	Male	1980
4738326	3/31/2015 22:28	3/31/2015 22:35	1350	450	154	Southport Ave & Belmont Ave	162	Damen Ave & Wellington Ave	Subscriber	Male	1984
4738324	3/31/2015 22:27	3/31/2015 22:39	421	702	257	Lincoln Ave & Waveland Ave	303	Broadway & Cornelia Ave	Subscriber	Male	1988
4738323	3/31/2015 22:27	3/31/2015 22:46	2243	1145	114	Sheffield Ave & Addison St	301	Clark St & Schiller St	Subscriber	Male	1981
4738321	3/31/2015 22:26	3/31/2015 22:33	2947	420	256	Broadway & Sheridan Rd	156	Clark St & Wellington Ave	Subscriber	Male	1976
4738319	3/31/2015 22:26	3/31/2015 22:47	990	1278	257	Lincoln Ave & Waveland Ave	260	Kedzie Ave & Milwaukee Ave	Subscriber	Male	1986
4738318	3/31/2015 22:26	3/31/2015 22:32	116	383	157	Lake Shore Dr & Wellington Ave	313	Lakeview Ave & Fullerton Pkwy	Subscriber	Male	1988
4738314	3/31/2015 22:23	3/31/2015 22:36	615	783	329	Lake Shore Dr & Diversey Pkwy	312	Clarendon Ave & Gordon Ter	Subscriber	Male	1983
4738309	3/31/2015 22:22	3/31/2015 22:28	119	400	199	Wabash Ave & Grand Ave	140	Dearborn Pkwy & Delaware Pl	Subscriber	Male	1961
4738308	3/31/2015 22:22	3/31/2015 22:41	1924	1196	129	Blue Island Ave & 18th St	208	Ashland Ave & 21st St	Subscriber	Male	1994
4738307	3/31/2015 22:21	3/31/2015 22:29	1902	452	114	Sheffield Ave & Addison St	230	Lincoln Ave & Roscoe St	Subscriber	Male	1990
4738305	3/31/2015 22:20	3/31/2015 22:29	223	538	75	Canal St & Jackson Blvd	217	May St & Fulton St	Subscriber	Female	1981
4738304	3/31/2015 22:20	3/31/2015 22:30	3015	645	81	Daley Center Plaza	5	State St & Harrison St	Subscriber	Male	1978
4738303	3/31/2015 22:19	3/31/2015 22:22	1672	145	117	Wilton Ave & Belmont Ave	296	Broadway & Belmont Ave	Subscriber	Female	1987
4738300	3/31/2015 22:17	3/31/2015 22:29	1629	772	176	Clark St & Elm St	301	Clark St & Schiller St	Customer
4738299	3/31/2015 22:16	3/31/2015 22:30	2769	840	176	Clark St & Elm St	301	Clark St & Schiller St	Customer
4738298	3/31/2015 22:16	3/31/2015 22:19	1395	213	244	Ravenswood Ave & Irving Park Rd	238	Ravenswood Ave & Montrose Ave	Subscriber	Male	1990
4738297	3/31/2015 22:16	3/31/2015 22:30	61	854	25	Michigan Ave & Pearson St	106	State St & Pearson St	Customer
4738296	3/31/2015 22:16	3/31/2015 22:24	2895	514	296	Broadway & Belmont Ave	143	Sedgwick St & Webster Ave	Subscriber	Male	1992
4738295	3/31/2015 22:15	3/31/2015 22:35	1834	1152	217	May St & Fulton St	207	Emerald Ave & 28th St	Subscriber	Female	1986
4738293	3/31/2015 22:14	3/31/2015 22:38	2177	1393	248	Woodlawn Ave & 55th St	149	Calumet Ave & 33rd St	Subscriber	Male	1980
4738292	3/31/2015 22:14	3/31/2015 22:20	2684	339	31	Franklin St & Chicago Ave	176	Clark St & Elm St	Subscriber	Female	1981
4738291	3/31/2015 22:14	3/31/2015 22:26	542	705	24	Fairbanks Ct & Grand Ave	168	Michigan Ave & 14th St	Subscriber	Female	1966
4738286	3/31/2015 22:13	3/31/2015 22:25	2620	708	135	Halsted St & 21st St	278	Wallace St & 35th St	Subscriber	Female	1977
4738285	3/31/2015 22:13	3/31/2015 22:17	1592	243	140	Dearborn Pkwy & Delaware Pl	301	Clark St & Schiller St	Subscriber	Male	1983
4738282	3/31/2015 22:10	3/31/2015 22:18	1470	513	301	Clark St & Schiller St	143	Sedgwick St & Webster Ave	Customer
4738281	3/31/2015 22:10	3/31/2015 22:18	159	514	164	Franklin St & Lake St	118	Sedgwick St & North Ave	Subscriber	Male	1989
4738280	3/31/2015 22:09	3/31/2015 22:19	379	625	92	Carpenter St & Huron St	134	Peoria St & Jackson Blvd	Customer
4738279	3/31/2015 22:08	3/31/2015 22:23	2780	883	212	Wells St & Hubbard St	143	Sedgwick St & Webster Ave	Subscriber	Male	1984
4738277	3/31/2015 22:08	3/31/2015 22:13	2045	309	340	Clark St & Wrightwood Ave	296	Broadway & Belmont Ave	Subscriber	Male	1989
4738276	3/31/2015 22:08	3/31/2015 22:17	1566	526	291	Wells St & Evergreen Ave	74	Kingsbury St & Erie St	Subscriber	Male	1988
4738274	3/31/2015 22:07	3/31/2015 22:18	632	621	130	Damen Ave & Division St	219	Damen Ave & Cortland St	Customer
4738273	3/31/2015 22:07	3/31/2015 22:18	1936	639	130	Damen Ave & Division St	219	Damen Ave & Cortland St	Customer
4738270	3/31/2015 22:07	3/31/2015 22:29	825	1317	134	Peoria St & Jackson Blvd	276	California Ave & North Ave	Subscriber	Male	1986
4738269	3/31/2015 22:06	3/31/2015 22:20	275	815	307	Southport Ave & Clybourn Ave	300	Broadway & Barry Ave	Subscriber	Male	1985
4738268	3/31/2015 22:06	3/31/2015 22:10	2108	224	304	Broadway & Waveland Ave	312	Clarendon Ave & Gordon Ter	Subscriber	Female	1989
4738266	3/31/2015 22:06	3/31/2015 22:11	1275	297	130	Damen Ave & Division St	158	Milwaukee Ave & Wabansia Ave	Subscriber	Female	1988
4738265	3/31/2015 22:06	3/31/2015 22:11	2230	297	130	Damen Ave & Division St	158	Milwaukee Ave & Wabansia Ave	Subscriber	Male	1985
4738264	3/31/2015 22:05	3/31/2015 22:16	406	665	52	Michigan Ave & Lake St	273	Michigan Ave & 16th St	Subscriber	Male	1990
4738263	3/31/2015 22:04	3/31/2015 22:20	1203	997	210	Ashland Ave & Division St	52	Michigan Ave & Lake St	Subscriber	Male	1989
4738262	3/31/2015 22:03	3/31/2015 22:11	1183	482	219	Damen Ave & Cortland St	60	Dayton St & North Ave	Subscriber	Male	1988
4738261	3/31/2015 22:03	3/31/2015 22:09	2968	341	332	Halsted St & Diversey Pkwy	226	Racine Ave & Belmont Ave	Subscriber	Male	1985
4738257	3/31/2015 22:03	3/31/2015 22:06	2666	219	60	Dayton St & North Ave	118	Sedgwick St & North Ave	Subscriber	Male	1987
4738256	3/31/2015 22:03	3/31/2015 22:35	2615	1906	289	Wells St & Concord Ln	243	Lincoln Ave & Leavitt St	Subscriber	Female	1972
4738255	3/31/2015 22:02	3/31/2015 22:22	1479	1148	67	Sheffield Ave & Fullerton Ave	232	Pine Grove Ave & Waveland Ave	Subscriber	Female	1981
4738254	3/31/2015 22:02	3/31/2015 22:05	831	164	199	Wabash Ave & Grand Ave	26	McClurg Ct & Illinois St	Subscriber	Male	1983
4738251	3/31/2015 22:01	3/31/2015 22:14	135	779	210	Ashland Ave & Division St	130	Damen Ave & Division St	Subscriber	Male	1975
4738247	3/31/2015 22:00	3/31/2015 22:13	2620	757	198	Halsted St & Madison St	135	Halsted St & 21st St	Subscriber	Female	1977
4738244	3/31/2015 21:59	3/31/2015 22:04	1127	274	304	Broadway & Waveland Ave	245	Clarendon Ave & Junior Ter	Subscriber	Male	1989
4738243	3/31/2015 21:59	3/31/2015 22:08	1990	548	33	State St & Van Buren St	47	State St & Kinzie St	Subscriber	Male	1959
4738242	3/31/2015 21:58	3/31/2015 22:02	2747	204	337	Clark St & Chicago Ave	181	LaSalle St & Illinois St	Subscriber	Male	1976
4738239	3/31/2015 21:57	3/31/2015 22:00	1158	179	332	Halsted St & Diversey Pkwy	115	Sheffield Ave & Wellington Ave	Subscriber	Male	1977
4738238	3/31/2015 21:56	3/31/2015 22:09	539	739	299	Halsted St & Roscoe St	244	Ravenswood Ave & Irving Park Rd	Subscriber	Male	1976
4738237	3/31/2015 21:56	3/31/2015 21:59	124	209	326	Clark St & Leland Ave	344	Ravenswood Ave & Lawrence Ave	Subscriber	Female	1977
4738236	3/31/2015 21:56	3/31/2015 22:01	1034	330	263	Rhodes Ave & 32nd St	335	Calumet Ave & 35th St	Subscriber	Male	1991
4738235	3/31/2015 21:55	3/31/2015 22:01	633	319	59	Wabash Ave & Roosevelt Rd	178	State St & 19th St	Subscriber	Female	1969
4738234	3/31/2015 21:55	3/31/2015 22:04	1866	564	254	Pine Grove Ave & Irving Park Rd	115	Sheffield Ave & Wellington Ave	Subscriber	Male	1984
4738233	3/31/2015 21:55	3/31/2015 22:04	3045	524	100	Orleans St & Merchandise Mart Plaza	134	Peoria St & Jackson Blvd	Subscriber	Male	1988
4738232	3/31/2015 21:55	3/31/2015 22:01	793	370	231	Sheridan Rd & Montrose Ave	251	Clarendon Ave & Leland Ave	Subscriber	Male	1983
4738231	3/31/2015 21:54	3/31/2015 22:01	1762	439	128	Damen Ave & Chicago Ave	61	Wood St & Milwaukee Ave	Subscriber	Male	1988
4738229	3/31/2015 21:52	3/31/2015 21:59	1219	410	88	May St & Randolph St	198	Halsted St & Madison St	Subscriber	Female	1977
4738227	3/31/2015 21:51	3/31/2015 21:58	2390	421	43	Michigan Ave & Washington St	59	Wabash Ave & Roosevelt Rd	Subscriber	Male	1972
4738223	3/31/2015 21:50	3/31/2015 22:03	521	750	199	Wabash Ave & Grand Ave	85	Michigan Ave & Oak St	Customer
4738222	3/31/2015 21:50	3/31/2015 22:03	144	798	199	Wabash Ave & Grand Ave	85	Michigan Ave & Oak St	Customer
4738221	3/31/2015 21:50	3/31/2015 21:54	488	250	13	Wilton Ave & Diversey Pkwy	220	Hampden Ct & Diversey Pkwy	Subscriber	Male	1990
4738218	3/31/2015 21:49	3/31/2015 21:52	739	213	200	MLK Jr Dr & 47th St	336	Cottage Grove Ave & 47th St	Subscriber	Male	1987
4738214	3/31/2015 21:47	3/31/2015 21:50	2534	150	51	Clark St & Randolph St	44	State St & Randolph St	Subscriber	Male	1993
4738212	3/31/2015 21:47	3/31/2015 21:52	406	292	44	State St & Randolph St	52	Michigan Ave & Lake St	Customer
4738211	3/31/2015 21:47	3/31/2015 21:59	284	757	24	Fairbanks Ct & Grand Ave	54	Ogden Ave & Chicago Ave	Subscriber	Male	1974
4738210	3/31/2015 21:47	3/31/2015 21:52	1014	295	44	State St & Randolph St	52	Michigan Ave & Lake St	Customer
4738209	3/31/2015 21:46	3/31/2015 21:59	170	759	174	Canal St & Madison St	274	Racine Ave & 15th St	Customer
4738208	3/31/2015 21:46	3/31/2015 21:53	2559	396	44	State St & Randolph St	52	Michigan Ave & Lake St	Customer
4738204	3/31/2015 21:41	3/31/2015 21:50	2750	503	49	Dearborn St & Monroe St	26	McClurg Ct & Illinois St	Subscriber	Male	1981
4738201	3/31/2015 21:43	3/31/2015 21:54	2105	643	212	Wells St & Hubbard St	68	Clinton St & Tilden St	Subscriber	Male	1985
4738200	3/31/2015 21:42	3/31/2015 21:47	2208	329	118	Sedgwick St & North Ave	93	Sheffield Ave & Willow St	Subscriber	Female	1990
4738199	3/31/2015 21:41	3/31/2015 21:43	605	123	22	May St & Taylor St	19	Loomis St & Taylor St	Subscriber	Male	1989
4738197	3/31/2015 21:41	3/31/2015 21:43	1113	127	302	Sheffield Ave & Wrightwood Ave	67	Sheffield Ave & Fullerton Ave	Customer
4738196	3/31/2015 21:41	3/31/2015 21:43	267	150	22	May St & Taylor St	19	Loomis St & Taylor St	Subscriber	Male	1989
4738195	3/31/2015 21:41	3/31/2015 21:44	2794	156	22	May St & Taylor St	19	Loomis St & Taylor St	Subscriber	Male	1989
4738193	3/31/2015 21:40	3/31/2015 21:46	2112	318	46	Wells St & Walton St	181	LaSalle St & Illinois St	Subscriber	Male	1984
4738190	3/31/2015 21:39	3/31/2015 21:58	2773	1125	348	California Ave & 21st St	108	Halsted St & Polk St	Subscriber	Male	1989
4738189	3/31/2015 21:39	3/31/2015 21:47	1378	467	329	Lake Shore Dr & Diversey Pkwy	117	Wilton Ave & Belmont Ave	Subscriber	Male	1969
4738187	3/31/2015 21:38	3/31/2015 21:42	2109	214	257	Lincoln Ave & Waveland Ave	230	Lincoln Ave & Roscoe St	Subscriber	Female	1977
4738186	3/31/2015 21:38	3/31/2015 21:42	890	277	332	Halsted St & Diversey Pkwy	299	Halsted St & Roscoe St	Subscriber	Female	1987
4738185	3/31/2015 21:38	3/31/2015 21:42	342	289	240	Sheridan Rd & Irving Park Rd	245	Clarendon Ave & Junior Ter	Subscriber	Female	1979
4738183	3/31/2015 21:37	3/31/2015 21:54	2418	987	140	Dearborn Pkwy & Delaware Pl	255	Indiana Ave & Roosevelt Rd	Subscriber	Male	1983
4738182	3/31/2015 21:37	3/31/2015 21:44	1149	397	227	Southport Ave & Waveland Ave	257	Lincoln Ave & Waveland Ave	Subscriber	Male	1991
4738178	3/31/2015 21:36	3/31/2015 21:58	199	1348	98	LaSalle St & Washington St	313	Lakeview Ave & Fullerton Pkwy	Subscriber	Male	1989
4738177	3/31/2015 21:36	3/31/2015 21:45	1243	570	240	Sheridan Rd & Irving Park Rd	234	Clark St & Montrose Ave	Subscriber	Female	1988
4738176	3/31/2015 21:36	3/31/2015 21:46	12	600	198	Halsted St & Madison St	14	Morgan St & 18th St	Subscriber	Male	1988
4738175	3/31/2015 21:36	3/31/2015 21:39	629	205	176	Clark St & Elm St	140	Dearborn Pkwy & Delaware Pl	Subscriber	Male	1953
4738174	3/31/2015 21:35	3/31/2015 21:42	2757	380	46	Wells St & Walton St	289	Wells St & Concord Ln	Subscriber	Male	1978
4738171	3/31/2015 21:32	3/31/2015 21:41	1945	513	284	Michigan Ave & Jackson Blvd	168	Michigan Ave & 14th St	Subscriber	Female	1981
4738170	3/31/2015 21:32	3/31/2015 21:46	521	827	77	Clinton St & Madison St	199	Wabash Ave & Grand Ave	Subscriber	Male	1987
4738166	3/31/2015 21:31	3/31/2015 21:35	2632	223	238	Ravenswood Ave & Montrose Ave	344	Ravenswood Ave & Lawrence Ave	Subscriber	Male	1982
4738163	3/31/2015 21:29	3/31/2015 21:39	122	595	110	Dearborn St & Erie St	66	Clinton St & Lake St	Subscriber	Male	1991
4738162	3/31/2015 21:29	3/31/2015 21:34	1873	306	13	Wilton Ave & Diversey Pkwy	319	Greenview Ave & Diversey Pkwy	Subscriber	Male	1990
4738161	3/31/2015 21:29	3/31/2015 21:36	75	447	76	Lake Shore Dr & Monroe St	49	Dearborn St & Monroe St	Subscriber	Male	1960
4738158	3/31/2015 21:28	3/31/2015 21:33	333	305	67	Sheffield Ave & Fullerton Ave	166	Ashland Ave & Wrightwood Ave	Subscriber	Male	1993
4738154	3/31/2015 21:27	3/31/2015 21:31	322	239	229	Southport Ave & Roscoe St	230	Lincoln Ave & Roscoe St	Subscriber	Male	1987
4738153	3/31/2015 21:27	3/31/2015 21:32	262	317	226	Racine Ave & Belmont Ave	227	Southport Ave & Waveland Ave	Subscriber	Male	1992
4738152	3/31/2015 21:26	3/31/2015 21:41	2220	869	90	Millennium Park	168	Michigan Ave & 14th St	Subscriber	Male	1982
4738150	3/31/2015 21:26	3/31/2015 21:35	2588	571	198	Halsted St & Madison St	164	Franklin St & Lake St	Subscriber	Male	1986
4738149	3/31/2015 21:24	3/31/2015 21:31	2467	441	31	Franklin St & Chicago Ave	91	Clinton St & Washington Blvd	Subscriber	Male	1980
4738148	3/31/2015 21:24	3/31/2015 21:37	2989	801	318	Southport Ave & Irving Park Rd	232	Pine Grove Ave & Waveland Ave	Subscriber	Male	1987
4738147	3/31/2015 21:24	3/31/2015 21:28	1495	231	238	Ravenswood Ave & Montrose Ave	234	Clark St & Montrose Ave	Subscriber	Female	1986
4738146	3/31/2015 21:18	3/31/2015 21:23	2003	290	232	Pine Grove Ave & Waveland Ave	165	Clark St & Grace St	Subscriber	Male	1989
4738145	3/31/2015 21:22	3/31/2015 21:25	1732	165	36	Franklin St & Jackson Blvd	174	Canal St & Madison St	Subscriber	Male	1951
4738144	3/31/2015 21:22	3/31/2015 21:27	1713	335	5	State St & Harrison St	59	Wabash Ave & Roosevelt Rd	Subscriber	Female	1980
4738138	3/31/2015 21:20	3/31/2015 21:24	122	241	74	Kingsbury St & Erie St	110	Dearborn St & Erie St	Subscriber	Male	1987
4738137	3/31/2015 21:20	3/31/2015 21:29	975	519	216	California Ave & Division St	30	Ashland Ave & Augusta Blvd	Subscriber	Male	1990
4738136	3/31/2015 21:20	3/31/2015 21:26	1168	338	61	Wood St & Milwaukee Ave	305	Western Ave & Division St	Subscriber	Male	1984
4738135	3/31/2015 21:20	3/31/2015 21:33	2797	822	310	Damen Ave & Charleston St	340	Clark St & Wrightwood Ave	Subscriber	Male	1986
4738133	3/31/2015 21:19	3/31/2015 21:24	491	304	296	Broadway & Belmont Ave	232	Pine Grove Ave & Waveland Ave	Subscriber	Male	1984
4738132	3/31/2015 21:18	3/31/2015 21:24	2993	363	61	Wood St & Milwaukee Ave	58	Marshfield Ave & Cortland St	Subscriber	Male	1974
4738128	3/31/2015 21:17	3/31/2015 21:26	2994	542	309	Leavitt St & Armitage Ave	260	Kedzie Ave & Milwaukee Ave	Subscriber	Male	1991
4738125	3/31/2015 21:17	3/31/2015 21:30	1154	785	299	Halsted St & Roscoe St	225	Halsted St & Dickens Ave	Subscriber	Male	1953
4738124	3/31/2015 21:16	3/31/2015 21:36	12	1179	34	Cannon Dr & Fullerton Ave	198	Halsted St & Madison St	Subscriber	Male	1988
4738123	3/31/2015 21:16	3/31/2015 21:49	2372	2013	35	Streeter Dr & Illinois St	35	Streeter Dr & Illinois St	Customer
4738122	3/31/2015 21:16	3/31/2015 21:19	2969	207	153	Southport Ave & Wellington Ave	115	Sheffield Ave & Wellington Ave	Subscriber	Male	1982
4738121	3/31/2015 21:15	3/31/2015 21:25	1903	599	108	Halsted St & Polk St	346	Ada St & Washington Blvd	Subscriber	Male	1990
4738119	3/31/2015 21:13	3/31/2015 21:15	2626	139	128	Damen Ave & Chicago Ave	214	Damen Ave & Grand Ave	Subscriber	Female	1979
4738117	3/31/2015 21:15	3/31/2015 21:38	2487	1413	114	Sheffield Ave & Addison St	116	Western Ave & Winnebago Ave	Customer
4738116	3/31/2015 21:14	3/31/2015 21:45	1657	1870	112	Green St & Randolph St	260	Kedzie Ave & Milwaukee Ave	Customer
4738113	3/31/2015 21:13	3/31/2015 21:35	2403	1315	21	Aberdeen St & Jackson Blvd	46	Wells St & Walton St	Subscriber	Male	1978
4738112	3/31/2015 21:13	3/31/2015 21:29	2021	979	109	900 W Harrison St	29	Noble St & Milwaukee Ave	Subscriber	Male	1985
4738110	3/31/2015 21:12	3/31/2015 21:27	2932	862	248	Woodlawn Ave & 55th St	345	Lake Park Ave & 56th St	Subscriber	Male	1976
4738109	3/31/2015 21:12	3/31/2015 21:15	220	137	31	Franklin St & Chicago Ave	53	Wells St & Erie St	Subscriber	Male	1983
4738108	3/31/2015 21:12	3/31/2015 21:18	2964	341	130	Damen Ave & Division St	305	Western Ave & Division St	Subscriber	Male	1971
4738105	3/31/2015 21:12	3/31/2015 21:17	3021	346	130	Damen Ave & Division St	305	Western Ave & Division St	Subscriber	Male	1972
4738104	3/31/2015 21:11	3/31/2015 21:25	1698	845	250	Ashland Ave & Wellington Ave	232	Pine Grove Ave & Waveland Ave	Subscriber	Male	1993
4738101	3/31/2015 21:09	3/31/2015 21:16	1100	401	53	Wells St & Erie St	291	Wells St & Evergreen Ave	Subscriber	Male	1977
4738097	3/31/2015 21:09	3/31/2015 21:47	251	2296	284	Michigan Ave & Jackson Blvd	232	Pine Grove Ave & Waveland Ave	Customer
4738096	3/31/2015 21:06	3/31/2015 21:11	792	330	284	Michigan Ave & Jackson Blvd	264	Stetson Ave & South Water St	Subscriber	Male	1974
4738095	3/31/2015 21:08	3/31/2015 21:14	149	396	74	Kingsbury St & Erie St	74	Kingsbury St & Erie St	Subscriber	Male	1980
4738094	3/31/2015 21:08	3/31/2015 21:18	2804	643	212	Wells St & Hubbard St	301	Clark St & Schiller St	Subscriber	Male	1988
4738091	3/31/2015 21:07	3/31/2015 21:14	2117	433	128	Damen Ave & Chicago Ave	305	Western Ave & Division St	Subscriber	Male	1981
4738089	3/31/2015 21:07	3/31/2015 21:10	2720	200	117	Wilton Ave & Belmont Ave	156	Clark St & Wellington Ave	Subscriber	Male	1987
4738084	3/31/2015 21:05	3/31/2015 21:07	1211	118	67	Sheffield Ave & Fullerton Ave	327	Sheffield Ave & Webster Ave	Subscriber	Male	1993
4738083	3/31/2015 21:05	3/31/2015 21:14	1804	520	302	Sheffield Ave & Wrightwood Ave	324	Stockton Dr & Wrightwood Ave	Subscriber	Male	1970
4738080	3/31/2015 21:05	3/31/2015 21:17	2703	759	349	Halsted St & Wrightwood Ave	114	Sheffield Ave & Addison St	Subscriber	Male	1983
4738079	3/31/2015 21:05	3/31/2015 21:12	1228	409	154	Southport Ave & Belmont Ave	300	Broadway & Barry Ave	Subscriber	Male	1972
4738078	3/31/2015 21:05	3/31/2015 21:16	1602	662	55	Halsted St & James M Rochford St	342	Wolcott Ave & Polk St	Subscriber	Male	1991
4738077	3/31/2015 21:05	3/31/2015 21:08	939	219	239	Western Ave & Leland Ave	242	Damen Ave & Leland Ave	Subscriber	Female	1991
4738076	3/31/2015 21:04	3/31/2015 21:09	2447	266	198	Halsted St & Madison St	134	Peoria St & Jackson Blvd	Customer
4738074	3/31/2015 21:04	3/31/2015 21:15	348	619	67	Sheffield Ave & Fullerton Ave	143	Sedgwick St & Webster Ave	Subscriber	Male	1986
4738072	3/31/2015 21:04	3/31/2015 21:28	2526	1439	93	Sheffield Ave & Willow St	185	Stave St & Armitage Ave	Subscriber	Male	1957
4738071	3/31/2015 21:03	3/31/2015 21:08	1170	295	114	Sheffield Ave & Addison St	232	Pine Grove Ave & Waveland Ave	Subscriber	Male	1987
4738069	3/31/2015 21:03	3/31/2015 21:19	441	978	214	Damen Ave & Grand Ave	77	Clinton St & Madison St	Subscriber	Female	1987
4738067	3/31/2015 21:02	3/31/2015 21:28	1030	1520	60	Dayton St & North Ave	51	Clark St & Randolph St	Subscriber	Female	1990
4738066	3/31/2015 21:02	3/31/2015 21:17	986	880	71	Morgan St & Lake St	71	Morgan St & Lake St	Customer
4738065	3/31/2015 21:02	3/31/2015 21:16	830	863	242	Damen Ave & Leland Ave	254	Pine Grove Ave & Irving Park Rd	Subscriber	Male	1987
4738064	3/31/2015 21:02	3/31/2015 21:08	1685	405	325	Clark St & Winnemac Ave	323	Sheridan Rd & Lawrence Ave	Subscriber	Male	1960
4738062	3/31/2015 21:01	3/31/2015 21:12	524	635	75	Canal St & Jackson Blvd	22	May St & Taylor St	Subscriber	Male	1991
4738059	3/31/2015 21:01	3/31/2015 21:08	2923	429	300	Broadway & Barry Ave	143	Sedgwick St & Webster Ave	Subscriber	Male	1976
4738055	3/31/2015 21:00	3/31/2015 21:17	2697	991	277	Ashland Ave & Grand Ave	210	Ashland Ave & Division St	Subscriber	Male	1991
4738054	3/31/2015 21:00	3/31/2015 21:08	1645	443	299	Halsted St & Roscoe St	13	Wilton Ave & Diversey Pkwy	Subscriber	Female	1983
4738053	3/31/2015 21:00	3/31/2015 21:03	1496	164	31	Franklin St & Chicago Ave	48	Larrabee St & Kingsbury St	Subscriber	Male	1985
4738050	3/31/2015 21:00	3/31/2015 21:29	207	1747	196	Cityfront Plaza Dr & Pioneer Ct	299	Halsted St & Roscoe St	Subscriber	Male	1987
4738049	3/31/2015 20:59	3/31/2015 21:03	1602	231	55	Halsted St & James M Rochford St	55	Halsted St & James M Rochford St	Subscriber	Male	1991
4738048	3/31/2015 20:59	3/31/2015 21:18	1375	1133	112	Green St & Randolph St	183	Damen Ave & Augusta Blvd	Subscriber	Male	1982
4738047	3/31/2015 20:59	3/31/2015 21:11	1481	673	109	900 W Harrison St	261	Hermitage Ave & Polk St	Subscriber	Male	1981
4738046	3/31/2015 20:59	3/31/2015 21:03	2075	211	231	Sheridan Rd & Montrose Ave	312	Clarendon Ave & Gordon Ter	Subscriber	Male	1986
4738043	3/31/2015 20:58	3/31/2015 21:01	2867	182	158	Milwaukee Ave & Wabansia Ave	116	Western Ave & Winnebago Ave	Subscriber	Male	1989
4738039	3/31/2015 20:57	3/31/2015 21:02	1907	289	51	Clark St & Randolph St	52	Michigan Ave & Lake St	Subscriber	Male	1954
4738038	3/31/2015 20:57	3/31/2015 21:06	2109	514	297	Paulina St & Montrose Ave	257	Lincoln Ave & Waveland Ave	Subscriber	Male	1980
4738036	3/31/2015 20:56	3/31/2015 21:10	2064	821	268	Lake Shore Dr & North Blvd	313	Lakeview Ave & Fullerton Pkwy	Customer
4738033	3/31/2015 20:55	3/31/2015 21:00	1182	319	52	Michigan Ave & Lake St	25	Michigan Ave & Pearson St	Subscriber	Male	1963
4738032	3/31/2015 20:53	3/31/2015 20:58	454	270	14	Morgan St & 18th St	129	Blue Island Ave & 18th St	Subscriber	Female	1971
4738031	3/31/2015 20:55	3/31/2015 20:59	2303	264	229	Southport Ave & Roscoe St	347	Ashland Ave & Grace St	Subscriber	Male	1978
4738030	3/31/2015 20:55	3/31/2015 21:09	220	862	327	Sheffield Ave & Webster Ave	31	Franklin St & Chicago Ave	Subscriber	Male	1983
4738022	3/31/2015 20:54	3/31/2015 21:02	1183	484	60	Dayton St & North Ave	219	Damen Ave & Cortland St	Subscriber	Male	1988
4738019	3/31/2015 20:54	3/31/2015 21:05	1460	658	226	Racine Ave & Belmont Ave	220	Hampden Ct & Diversey Pkwy	Subscriber	Male	1985
4738018	3/31/2015 20:54	3/31/2015 21:08	461	860	212	Wells St & Hubbard St	214	Damen Ave & Grand Ave	Subscriber	Male	1983
4738014	3/31/2015 20:53	3/31/2015 21:06	2660	774	289	Wells St & Concord Ln	340	Clark St & Wrightwood Ave	Subscriber	Male	1989
4738013	3/31/2015 20:53	3/31/2015 21:01	1823	487	350	Ashland Ave & Chicago Ave	69	Damen Ave & Pierce Ave	Subscriber	Female	1983
4738009	3/31/2015 20:52	3/31/2015 20:57	201	306	214	Damen Ave & Grand Ave	183	Damen Ave & Augusta Blvd	Customer
4738008	3/31/2015 20:52	3/31/2015 20:58	357	382	153	Southport Ave & Wellington Ave	13	Wilton Ave & Diversey Pkwy	Subscriber	Male	1982
4738007	3/31/2015 20:51	3/31/2015 21:06	3026	897	114	Sheffield Ave & Addison St	114	Sheffield Ave & Addison St	Subscriber	Male	1980
4738006	3/31/2015 20:52	3/31/2015 21:14	481	1349	173	Mies van der Rohe Way & Chicago Ave	334	Lake Shore Dr & Belmont Ave	Subscriber	Male	1984
4738002	3/31/2015 20:51	3/31/2015 21:00	941	508	43	Michigan Ave & Washington St	56	Desplaines St & Kinzie St	Subscriber	Male	1975
4738000	3/31/2015 20:50	3/31/2015 21:08	925	1100	43	Michigan Ave & Washington St	33	State St & Van Buren St	Subscriber	Male	1992
4737999	3/31/2015 20:46	3/31/2015 20:56	159	558	24	Fairbanks Ct & Grand Ave	164	Franklin St & Lake St	Subscriber	Female	1981
4737998	3/31/2015 20:50	3/31/2015 20:51	1587	106	211	St. Clair St & Erie St	173	Mies van der Rohe Way & Chicago Ave	Subscriber	Male	1984
4737996	3/31/2015 20:49	3/31/2015 21:06	1265	1020	165	Clark St & Grace St	117	Wilton Ave & Belmont Ave	Subscriber	Male	1988
4737995	3/31/2015 20:49	3/31/2015 21:01	2398	690	331	Halsted St & Blackhawk St	300	Broadway & Barry Ave	Subscriber	Male	1984
4737994	3/31/2015 20:49	3/31/2015 20:59	1747	600	118	Sedgwick St & North Ave	143	Sedgwick St & Webster Ave	Subscriber	Male	1988
4737992	3/31/2015 20:48	3/31/2015 20:52	1648	238	198	Halsted St & Madison St	71	Morgan St & Lake St	Subscriber	Female	1968
4737991	3/31/2015 20:45	3/31/2015 20:55	2353	620	234	Clark St & Montrose Ave	303	Broadway & Cornelia Ave	Subscriber	Male	1987
4737990	3/31/2015 20:48	3/31/2015 20:57	2844	564	214	Damen Ave & Grand Ave	183	Damen Ave & Augusta Blvd	Subscriber	Male	1985
4737988	3/31/2015 20:47	3/31/2015 20:52	2447	294	134	Peoria St & Jackson Blvd	198	Halsted St & Madison St	Customer
4737987	3/31/2015 20:47	3/31/2015 20:49	2722	86	342	Wolcott Ave & Polk St	261	Hermitage Ave & Polk St	Subscriber	Male	1986
4737983	3/31/2015 20:47	3/31/2015 20:54	1203	441	128	Damen Ave & Chicago Ave	210	Ashland Ave & Division St	Subscriber	Male	1987
4737981	3/31/2015 20:46	3/31/2015 20:51	2175	250	118	Sedgwick St & North Ave	60	Dayton St & North Ave	Subscriber	Male	1987
4737973	3/31/2015 20:43	3/31/2015 20:48	1401	296	181	LaSalle St & Illinois St	56	Desplaines St & Kinzie St	Subscriber	Male	1986
4737972	3/31/2015 20:46	3/31/2015 21:02	2700	977	226	Racine Ave & Belmont Ave	257	Lincoln Ave & Waveland Ave	Customer
4737970	3/31/2015 20:46	3/31/2015 20:57	1848	680	51	Clark St & Randolph St	80	Aberdeen St & Madison St	Subscriber	Female	1988
4737967	3/31/2015 20:45	3/31/2015 21:10	2693	1486	55	Halsted St & James M Rochford St	289	Wells St & Concord Ln	Subscriber	Female	1984
4737966	3/31/2015 20:45	3/31/2015 20:48	2405	174	332	Halsted St & Diversey Pkwy	115	Sheffield Ave & Wellington Ave	Subscriber	Female	1985
4737965	3/31/2015 20:45	3/31/2015 21:08	1840	1367	260	Kedzie Ave & Milwaukee Ave	239	Western Ave & Leland Ave	Subscriber	Male	1962
4737964	3/31/2015 20:45	3/31/2015 20:47	1947	120	67	Sheffield Ave & Fullerton Ave	87	Racine Ave & Fullerton Ave	Subscriber	Male	1984
4737963	3/31/2015 20:44	3/31/2015 20:56	2910	730	54	Ogden Ave & Chicago Ave	211	St. Clair St & Erie St	Subscriber	Male	1949
4737962	3/31/2015 20:44	3/31/2015 20:48	1214	225	312	Clarendon Ave & Gordon Ter	231	Sheridan Rd & Montrose Ave	Subscriber	Male	1986
4737960	3/31/2015 20:44	3/31/2015 20:47	619	162	301	Clark St & Schiller St	236	Sedgwick St & Schiller St	Subscriber	Female	1986
4737959	3/31/2015 20:44	3/31/2015 20:51	1183	461	219	Damen Ave & Cortland St	60	Dayton St & North Ave	Subscriber	Male	1988
4737956	3/31/2015 20:43	3/31/2015 20:46	1066	173	113	Bissell St & Armitage Ave	327	Sheffield Ave & Webster Ave	Subscriber	Male	1992
4737952	3/31/2015 20:42	3/31/2015 20:47	2344	283	345	Lake Park Ave & 56th St	247	Shore Drive & 55th St	Subscriber	Male	1951
4737951	3/31/2015 20:41	3/31/2015 20:54	1487	772	106	State St & Pearson St	93	Sheffield Ave & Willow St	Subscriber	Male	1983
4737950	3/31/2015 20:42	3/31/2015 20:44	632	172	69	Damen Ave & Pierce Ave	130	Damen Ave & Division St	Subscriber	Male	1985
4737949	3/31/2015 20:42	3/31/2015 20:50	348	514	300	Broadway & Barry Ave	67	Sheffield Ave & Fullerton Ave	Subscriber	Male	1995
4737948	3/31/2015 20:41	3/31/2015 20:49	2431	470	239	Western Ave & Leland Ave	253	Clifton Ave & Lawrence Ave	Subscriber	Male	1988
4737944	3/31/2015 20:40	3/31/2015 20:53	1730	770	43	Michigan Ave & Washington St	198	Halsted St & Madison St	Subscriber	Male	1980
4737941	3/31/2015 20:39	3/31/2015 20:45	80	336	90	Millennium Park	25	Michigan Ave & Pearson St	Subscriber	Male	1983
4737939	3/31/2015 20:39	3/31/2015 20:44	645	338	350	Ashland Ave & Chicago Ave	54	Ogden Ave & Chicago Ave	Subscriber	Male	1988
4737938	3/31/2015 20:39	3/31/2015 20:47	1985	510	13	Wilton Ave & Diversey Pkwy	303	Broadway & Cornelia Ave	Subscriber	Male	1991
4737937	3/31/2015 20:38	3/31/2015 21:00	2102	1306	35	Streeter Dr & Illinois St	199	Wabash Ave & Grand Ave	Customer
4737935	3/31/2015 20:38	3/31/2015 20:45	2188	439	289	Wells St & Concord Ln	140	Dearborn Pkwy & Delaware Pl	Subscriber	Male	1983
4737934	3/31/2015 20:38	3/31/2015 20:47	1966	534	321	Wabash Ave & 8th St	273	Michigan Ave & 16th St	Subscriber	Female	1986
4737933	3/31/2015 20:38	3/31/2015 21:00	144	1346	35	Streeter Dr & Illinois St	199	Wabash Ave & Grand Ave	Customer
4737931	3/31/2015 20:38	3/31/2015 20:41	2040	223	21	Aberdeen St & Jackson Blvd	134	Peoria St & Jackson Blvd	Customer
4737928	3/31/2015 20:33	3/31/2015 20:56	2656	1394	164	Franklin St & Lake St	349	Halsted St & Wrightwood Ave	Subscriber	Male	1989
4737920	3/31/2015 20:36	3/31/2015 21:02	2982	1566	53	Wells St & Erie St	156	Clark St & Wellington Ave	Subscriber	Male	1989
4737919	3/31/2015 20:35	3/31/2015 20:42	2780	429	48	Larrabee St & Kingsbury St	212	Wells St & Hubbard St	Subscriber	Male	1990
4737918	3/31/2015 20:35	3/31/2015 20:41	1491	346	240	Sheridan Rd & Irving Park Rd	318	Southport Ave & Irving Park Rd	Subscriber	Female	1985
4737916	3/31/2015 20:35	3/31/2015 20:54	2482	1146	26	McClurg Ct & Illinois St	268	Lake Shore Dr & North Blvd	Customer
4737913	3/31/2015 20:35	3/31/2015 20:40	831	301	106	State St & Pearson St	199	Wabash Ave & Grand Ave	Subscriber	Male	1961
4737910	3/31/2015 20:35	3/31/2015 20:40	1905	337	241	Morgan St & Polk St	320	Loomis St & Lexington St	Subscriber	Male	1991
4737909	3/31/2015 20:35	3/31/2015 20:41	2936	415	286	Franklin St & Quincy St	59	Wabash Ave & Roosevelt Rd	Subscriber	Male	1982
4737906	3/31/2015 20:34	3/31/2015 20:48	2079	817	77	Clinton St & Madison St	291	Wells St & Evergreen Ave	Subscriber	Male	1988
4737902	3/31/2015 20:33	3/31/2015 20:47	720	863	75	Canal St & Jackson Blvd	14	Morgan St & 18th St	Subscriber	Male	1976
4737901	3/31/2015 20:33	3/31/2015 20:56	342	1384	309	Leavitt St & Armitage Ave	240	Sheridan Rd & Irving Park Rd	Subscriber	Male	1988
4737899	3/31/2015 20:33	3/31/2015 20:50	1347	1039	110	Dearborn St & Erie St	183	Damen Ave & Augusta Blvd	Subscriber	Male	1978
4737898	3/31/2015 20:32	3/31/2015 20:36	2675	247	210	Ashland Ave & Division St	183	Damen Ave & Augusta Blvd	Subscriber	Female	1987
4737897	3/31/2015 20:32	3/31/2015 20:48	841	956	230	Lincoln Ave & Roscoe St	334	Lake Shore Dr & Belmont Ave	Subscriber	Male	1987
4737894	3/31/2015 20:32	3/31/2015 20:34	2210	156	240	Sheridan Rd & Irving Park Rd	254	Pine Grove Ave & Irving Park Rd	Subscriber	Female	1981
4737890	3/31/2015 20:31	3/31/2015 20:38	466	419	143	Sedgwick St & Webster Ave	224	Halsted St & Willow St	Subscriber	Male	1988
4737888	3/31/2015 20:31	3/31/2015 20:52	1123	1268	181	LaSalle St & Illinois St	289	Wells St & Concord Ln	Subscriber	Male	1989
4737887	3/31/2015 20:31	3/31/2015 20:37	2461	377	59	Wabash Ave & Roosevelt Rd	45	Michigan Ave & Congress Pkwy	Subscriber	Male	1981
4737886	3/31/2015 20:31	3/31/2015 20:47	787	968	289	Wells St & Concord Ln	183	Damen Ave & Augusta Blvd	Subscriber	Male	1988
4737885	3/31/2015 20:30	3/31/2015 20:34	807	234	340	Clark St & Wrightwood Ave	143	Sedgwick St & Webster Ave	Subscriber	Male	1984
4737884	3/31/2015 20:30	3/31/2015 20:34	629	247	140	Dearborn Pkwy & Delaware Pl	176	Clark St & Elm St	Subscriber	Male	1987
4737883	3/31/2015 20:29	3/31/2015 20:43	2450	805	131	Lincoln Ave & Belmont Ave	288	Larrabee St & Armitage Ave	Subscriber	Female	1992
4737882	3/31/2015 20:29	3/31/2015 20:38	2861	541	342	Wolcott Ave & Polk St	146	Loomis St & Jackson Blvd	Subscriber	Male	1952
4737879	3/31/2015 20:28	3/31/2015 20:33	406	300	52	Michigan Ave & Lake St	44	State St & Randolph St	Customer
4737878	3/31/2015 20:28	3/31/2015 20:36	1367	508	90	Millennium Park	255	Indiana Ave & Roosevelt Rd	Subscriber	Male	1980
4737876	3/31/2015 20:28	3/31/2015 20:29	1053	90	230	Lincoln Ave & Roscoe St	330	Lincoln Ave & Addison St	Subscriber	Male	1984
4737874	3/31/2015 20:27	3/31/2015 20:41	183	865	90	Millennium Park	338	Calumet Ave & 18th St	Subscriber	Male	1978
4737873	3/31/2015 20:27	3/31/2015 20:30	1732	198	33	State St & Van Buren St	36	Franklin St & Jackson Blvd	Subscriber	Male	1955
4737872	3/31/2015 20:27	3/31/2015 20:47	201	1235	208	Ashland Ave & 21st St	214	Damen Ave & Grand Ave	Customer
4737869	3/31/2015 20:26	3/31/2015 20:33	981	403	52	Michigan Ave & Lake St	44	State St & Randolph St	Customer
4737868	3/31/2015 20:26	3/31/2015 20:30	338	227	81	Daley Center Plaza	91	Clinton St & Washington Blvd	Subscriber	Male	1973
4737867	3/31/2015 20:26	3/31/2015 20:33	2559	389	52	Michigan Ave & Lake St	44	State St & Randolph St	Customer
4737864	3/31/2015 20:26	3/31/2015 20:37	1769	686	45	Michigan Ave & Congress Pkwy	273	Michigan Ave & 16th St	Subscriber	Male	1992
4737860	3/31/2015 20:22	3/31/2015 20:35	929	822	44	State St & Randolph St	73	Jefferson St & Monroe St	Subscriber	Male	1983
4737858	3/31/2015 20:25	3/31/2015 20:47	2844	1359	208	Ashland Ave & 21st St	214	Damen Ave & Grand Ave	Subscriber	Male	1985
4737857	3/31/2015 20:25	3/31/2015 20:34	1349	575	148	State St & 33rd St	339	Emerald Ave & 31st St	Subscriber	Male	1988
4737855	3/31/2015 20:25	3/31/2015 20:42	2703	1029	31	Franklin St & Chicago Ave	349	Halsted St & Wrightwood Ave	Subscriber	Male	1983
4737853	3/31/2015 20:24	3/31/2015 20:35	2733	664	331	Halsted St & Blackhawk St	17	Wood St & Division St	Subscriber	Female	1983
4737852	3/31/2015 20:24	3/31/2015 20:35	5	683	71	Morgan St & Lake St	137	Morgan Ave & 14th Pl	Subscriber	Female	1968
4737851	3/31/2015 20:24	3/31/2015 20:35	676	696	71	Morgan St & Lake St	137	Morgan Ave & 14th Pl	Subscriber	Male	1966
4737850	3/31/2015 20:24	3/31/2015 20:29	1657	335	108	Halsted St & Polk St	112	Green St & Randolph St	Subscriber	Male	1983
4737846	3/31/2015 20:23	3/31/2015 20:25	1060	141	93	Sheffield Ave & Willow St	20	Sheffield Ave & Kingsbury St	Subscriber	Male	1990
4737844	3/31/2015 20:22	3/31/2015 20:35	2108	796	144	Larrabee St & Webster Ave	304	Broadway & Waveland Ave	Subscriber	Male	1980
4737836	3/31/2015 20:21	3/31/2015 20:37	2717	1011	211	St. Clair St & Erie St	119	Ashland Ave & Lake St	Subscriber	Male	1970
4737830	3/31/2015 20:20	3/31/2015 20:28	2398	502	349	Halsted St & Wrightwood Ave	331	Halsted St & Blackhawk St	Subscriber	Male	1984
4737828	3/31/2015 20:20	3/31/2015 20:44	2387	1465	301	Clark St & Schiller St	255	Indiana Ave & Roosevelt Rd	Subscriber	Male	1981
4737825	3/31/2015 20:19	3/31/2015 20:25	433	362	100	Orleans St & Merchandise Mart Plaza	77	Clinton St & Madison St	Subscriber	Male	1987
4737824	3/31/2015 20:19	3/31/2015 20:32	961	773	313	Lakeview Ave & Fullerton Pkwy	144	Larrabee St & Webster Ave	Subscriber	Male	1970
4737819	3/31/2015 20:18	3/31/2015 20:31	2637	747	80	Aberdeen St & Madison St	350	Ashland Ave & Chicago Ave	Subscriber	Female	1981
4737817	3/31/2015 20:17	3/31/2015 20:22	2722	281	320	Loomis St & Lexington St	342	Wolcott Ave & Polk St	Subscriber	Male	1988
4737815	3/31/2015 20:13	3/31/2015 20:23	1232	642	191	Canal St & Monroe St	52	Michigan Ave & Lake St	Subscriber	Male	1981
4737813	3/31/2015 20:17	3/31/2015 20:33	861	1000	90	Millennium Park	173	Mies van der Rohe Way & Chicago Ave	Subscriber	Male	1981
4737812	3/31/2015 20:16	3/31/2015 20:21	2898	256	166	Ashland Ave & Wrightwood Ave	250	Ashland Ave & Wellington Ave	Subscriber	Male	1973
4737811	3/31/2015 20:16	3/31/2015 20:39	1401	1374	174	Canal St & Madison St	181	LaSalle St & Illinois St	Subscriber	Male	1983
4737810	3/31/2015 20:16	3/31/2015 20:33	3044	1012	35	Streeter Dr & Illinois St	35	Streeter Dr & Illinois St	Customer
4737809	3/31/2015 20:16	3/31/2015 20:29	1819	783	60	Dayton St & North Ave	158	Milwaukee Ave & Wabansia Ave	Subscriber	Male	1974
4737808	3/31/2015 20:16	3/31/2015 20:22	524	404	44	State St & Randolph St	75	Canal St & Jackson Blvd	Subscriber	Male	1976
4737806	3/31/2015 20:15	3/31/2015 20:26	1994	650	275	Ashland Ave & 13th St	282	Halsted St & Maxwell St	Subscriber	Male	1983
4737804	3/31/2015 20:15	3/31/2015 20:19	2249	210	108	Halsted St & Polk St	22	May St & Taylor St	Subscriber	Male	1989
4737802	3/31/2015 20:15	3/31/2015 20:33	2937	1111	231	Sheridan Rd & Montrose Ave	231	Sheridan Rd & Montrose Ave	Customer
4737801	3/31/2015 20:15	3/31/2015 20:20	825	299	109	900 W Harrison St	134	Peoria St & Jackson Blvd	Customer
4737800	3/31/2015 20:14	3/31/2015 20:27	580	786	51	Clark St & Randolph St	92	Carpenter St & Huron St	Subscriber	Male	1989
4737796	3/31/2015 20:13	3/31/2015 20:15	2611	108	206	Halsted St & Archer Ave	207	Emerald Ave & 28th St	Subscriber	Male	1970
4737794	3/31/2015 20:13	3/31/2015 20:18	1633	275	141	Clark St & Lincoln Ave	268	Lake Shore Dr & North Blvd	Subscriber	Male	1976
4737793	3/31/2015 20:13	3/31/2015 20:22	2823	513	50	Clark St & Congress Pkwy	21	Aberdeen St & Jackson Blvd	Subscriber	Female	1982
4737789	3/31/2015 20:13	3/31/2015 20:21	2864	483	244	Ravenswood Ave & Irving Park Rd	243	Lincoln Ave & Leavitt St	Customer
4737787	3/31/2015 20:13	3/31/2015 20:32	2482	1138	53	Wells St & Erie St	26	McClurg Ct & Illinois St	Customer
4737786	3/31/2015 20:13	3/31/2015 20:33	2150	1203	24	Fairbanks Ct & Grand Ave	315	Leavitt St & Hirsch St	Subscriber	Male	1986
4737785	3/31/2015 20:13	3/31/2015 20:31	2702	1106	310	Damen Ave & Charleston St	301	Clark St & Schiller St	Subscriber	Male	1984
4737782	3/31/2015 20:12	3/31/2015 20:27	2664	904	225	Halsted St & Dickens Ave	114	Sheffield Ave & Addison St	Subscriber	Female	1992
4737781	3/31/2015 20:12	3/31/2015 20:51	1758	2392	35	Streeter Dr & Illinois St	47	State St & Kinzie St	Customer
4737779	3/31/2015 20:12	3/31/2015 20:51	1104	2388	35	Streeter Dr & Illinois St	47	State St & Kinzie St	Customer
4737775	3/31/2015 20:11	3/31/2015 20:17	2020	346	287	Franklin St & Arcade Pl	44	State St & Randolph St	Subscriber	Male	1989
4737768	3/31/2015 20:10	3/31/2015 20:22	233	702	199	Wabash Ave & Grand Ave	174	Canal St & Madison St	Subscriber	Female	1959
4737766	3/31/2015 20:10	3/31/2015 20:13	2164	165	314	Ravenswood Ave & Berteau Ave	297	Paulina St & Montrose Ave	Subscriber	Male	1972
4737765	3/31/2015 20:10	3/31/2015 20:20	530	584	233	Sangamon St & Washington Blvd	277	Ashland Ave & Grand Ave	Subscriber	Male	1958
4737762	3/31/2015 20:09	3/31/2015 20:14	2652	348	37	Dearborn St & Adams St	68	Clinton St & Tilden St	Subscriber	Male	1961
4737760	3/31/2015 20:09	3/31/2015 20:20	338	630	56	Desplaines St & Kinzie St	81	Daley Center Plaza	Subscriber	Male	1983
4737759	3/31/2015 20:09	3/31/2015 20:19	1843	580	219	Damen Ave & Cortland St	130	Damen Ave & Division St	Customer
4737758	3/31/2015 20:09	3/31/2015 20:19	1709	576	219	Damen Ave & Cortland St	130	Damen Ave & Division St	Customer
4737753	3/31/2015 20:08	3/31/2015 20:25	2700	1026	329	Lake Shore Dr & Diversey Pkwy	226	Racine Ave & Belmont Ave	Customer
4737752	3/31/2015 20:08	3/31/2015 20:13	667	282	274	Racine Ave & 15th St	19	Loomis St & Taylor St	Subscriber	Male	1983
4737751	3/31/2015 20:08	3/31/2015 20:18	1161	583	111	Sedgwick St & Huron St	301	Clark St & Schiller St	Subscriber	Male	1985
4737748	3/31/2015 20:07	3/31/2015 20:13	1937	341	241	Morgan St & Polk St	282	Halsted St & Maxwell St	Subscriber	Male	1985
4737747	3/31/2015 20:07	3/31/2015 20:20	348	802	188	Greenview Ave & Fullerton Ave	300	Broadway & Barry Ave	Subscriber	Male	1995
4737746	3/31/2015 20:07	3/31/2015 20:10	2691	200	314	Ravenswood Ave & Berteau Ave	297	Paulina St & Montrose Ave	Subscriber	Female	1977
4737745	3/31/2015 20:04	3/31/2015 20:07	1523	162	112	Green St & Randolph St	80	Aberdeen St & Madison St	Subscriber	Male	1973
4737744	3/31/2015 20:06	3/31/2015 20:18	2408	705	86	Eckhart Park	219	Damen Ave & Cortland St	Subscriber	Male	1971
4737739	3/31/2015 20:06	3/31/2015 20:20	2946	852	307	Southport Ave & Clybourn Ave	227	Southport Ave & Waveland Ave	Subscriber	Female	1980
4737737	3/31/2015 20:05	3/31/2015 20:16	1657	667	207	Emerald Ave & 28th St	108	Halsted St & Polk St	Subscriber	Male	1985
4737734	3/31/2015 20:04	3/31/2015 20:09	154	309	115	Sheffield Ave & Wellington Ave	226	Racine Ave & Belmont Ave	Subscriber	Male	1986
4737733	3/31/2015 20:04	3/31/2015 20:19	2112	920	198	Halsted St & Madison St	46	Wells St & Walton St	Subscriber	Female	1978
4737732	3/31/2015 20:04	3/31/2015 20:10	1170	348	156	Clark St & Wellington Ave	114	Sheffield Ave & Addison St	Subscriber	Male	1990
4737730	3/31/2015 20:04	3/31/2015 20:09	602	318	115	Sheffield Ave & Wellington Ave	226	Racine Ave & Belmont Ave	Subscriber	Male	1987
4737727	3/31/2015 20:04	3/31/2015 20:08	581	261	115	Sheffield Ave & Wellington Ave	349	Halsted St & Wrightwood Ave	Subscriber	Male	1977
4737726	3/31/2015 20:03	3/31/2015 20:13	988	583	176	Clark St & Elm St	60	Dayton St & North Ave	Subscriber	Male	1990
4737725	3/31/2015 20:03	3/31/2015 20:13	2166	590	130	Damen Ave & Division St	128	Damen Ave & Chicago Ave	Subscriber	Male	1987
4737724	3/31/2015 20:03	3/31/2015 20:05	1163	130	213	Leavitt St & North Ave	160	Campbell Ave & North Ave	Subscriber	Male	1991
4737715	3/31/2015 20:02	3/31/2015 20:15	2800	754	127	Lincoln Ave & Fullerton Ave	158	Milwaukee Ave & Wabansia Ave	Subscriber	Male	1987
4737713	3/31/2015 20:02	3/31/2015 20:15	994	761	229	Southport Ave & Roscoe St	344	Ravenswood Ave & Lawrence Ave	Subscriber	Female	1981
4737712	3/31/2015 20:02	3/31/2015 20:14	2421	683	211	St. Clair St & Erie St	66	Clinton St & Lake St	Subscriber	Female	1982
4737711	3/31/2015 20:02	3/31/2015 20:25	981	1415	26	McClurg Ct & Illinois St	52	Michigan Ave & Lake St	Customer
4737709	3/31/2015 20:02	3/31/2015 20:05	2178	220	118	Sedgwick St & North Ave	291	Wells St & Evergreen Ave	Subscriber	Male	1980
4737708	3/31/2015 20:02	3/31/2015 20:25	2559	1438	26	McClurg Ct & Illinois St	52	Michigan Ave & Lake St	Customer
4737707	3/31/2015 20:01	3/31/2015 20:03	1278	105	69	Damen Ave & Pierce Ave	213	Leavitt St & North Ave	Subscriber	Male	1991
4737704	3/31/2015 20:01	3/31/2015 20:06	1398	307	67	Sheffield Ave & Fullerton Ave	190	Southport Ave & Wrightwood Ave	Subscriber	Male	1965
4737703	3/31/2015 20:01	3/31/2015 20:07	2042	373	350	Ashland Ave & Chicago Ave	61	Wood St & Milwaukee Ave	Customer
4737702	3/31/2015 20:00	3/31/2015 20:16	2033	930	87	Racine Ave & Fullerton Ave	157	Lake Shore Dr & Wellington Ave	Subscriber	Male	1985
4737701	3/31/2015 20:00	3/31/2015 20:09	927	556	48	Larrabee St & Kingsbury St	106	State St & Pearson St	Subscriber	Female	1983
4737697	3/31/2015 19:59	3/31/2015 21:05	1949	3940	190	Southport Ave & Wrightwood Ave	190	Southport Ave & Wrightwood Ave	Customer
4737696	3/31/2015 19:59	3/31/2015 20:02	2560	201	241	Morgan St & Polk St	21	Aberdeen St & Jackson Blvd	Subscriber	Male	1994
4737695	3/31/2015 19:59	3/31/2015 20:05	1747	391	31	Franklin St & Chicago Ave	118	Sedgwick St & North Ave	Subscriber	Male	1969
4737694	3/31/2015 19:58	3/31/2015 20:04	2653	313	212	Wells St & Hubbard St	286	Franklin St & Quincy St	Subscriber	Male	1984
4737692	3/31/2015 19:58	3/31/2015 20:01	719	187	140	Dearborn Pkwy & Delaware Pl	176	Clark St & Elm St	Subscriber	Female	1979
4737691	3/31/2015 19:58	3/31/2015 20:23	1798	1536	111	Sedgwick St & Huron St	120	Wentworth Ave & Archer Ave	Subscriber	Female	1967
4737690	3/31/2015 19:58	3/31/2015 20:00	2771	163	168	Michigan Ave & 14th St	59	Wabash Ave & Roosevelt Rd	Subscriber	Male	1991
4737688	3/31/2015 19:57	3/31/2015 20:07	1960	611	190	Southport Ave & Wrightwood Ave	302	Sheffield Ave & Wrightwood Ave	Customer
4737686	3/31/2015 19:56	3/31/2015 20:25	770	1693	185	Stave St & Armitage Ave	183	Damen Ave & Augusta Blvd	Subscriber	Male	1990
4737685	3/31/2015 19:56	3/31/2015 20:00	338	238	77	Clinton St & Madison St	56	Desplaines St & Kinzie St	Subscriber	Female	1987
4737684	3/31/2015 19:56	3/31/2015 20:01	497	295	229	Southport Ave & Roscoe St	347	Ashland Ave & Grace St	Subscriber	Female	1989
4737683	3/31/2015 19:56	3/31/2015 20:03	2902	468	327	Sheffield Ave & Webster Ave	141	Clark St & Lincoln Ave	Subscriber	Female	1987
4737682	3/31/2015 19:56	3/31/2015 20:02	814	408	61	Wood St & Milwaukee Ave	30	Ashland Ave & Augusta Blvd	Subscriber	Male	1978
4737681	3/31/2015 19:55	3/31/2015 20:01	149	362	164	Franklin St & Lake St	74	Kingsbury St & Erie St	Subscriber	Male	1976
4737680	3/31/2015 19:55	3/31/2015 20:20	1291	1483	36	Franklin St & Jackson Blvd	158	Milwaukee Ave & Wabansia Ave	Subscriber	Male	1979
4737679	3/31/2015 19:55	3/31/2015 20:02	185	453	61	Wood St & Milwaukee Ave	30	Ashland Ave & Augusta Blvd	Subscriber	Female	1976
4737677	3/31/2015 19:54	3/31/2015 19:59	122	291	56	Desplaines St & Kinzie St	74	Kingsbury St & Erie St	Subscriber	Male	1986
4737675	3/31/2015 19:54	3/31/2015 20:01	1573	420	254	Pine Grove Ave & Irving Park Rd	254	Pine Grove Ave & Irving Park Rd	Subscriber	Male	1985
4737674	3/31/2015 19:54	3/31/2015 20:00	1244	323	123	California Ave & Milwaukee Ave	290	Kedzie Ave & Palmer Ct	Subscriber	Female	1985
4737672	3/31/2015 19:54	3/31/2015 20:08	1123	876	86	Eckhart Park	181	LaSalle St & Illinois St	Subscriber	Male	1982
4737671	3/31/2015 19:54	3/31/2015 20:00	433	384	36	Franklin St & Jackson Blvd	100	Orleans St & Merchandise Mart Plaza	Subscriber	Male	1959
4737670	3/31/2015 19:53	3/31/2015 20:03	2594	577	43	Michigan Ave & Washington St	255	Indiana Ave & Roosevelt Rd	Subscriber	Male	1988
4737666	3/31/2015 19:53	3/31/2015 20:02	2679	541	143	Sedgwick St & Webster Ave	343	Racine Ave & Wrightwood Ave	Subscriber	Male	1963
4737665	3/31/2015 19:53	3/31/2015 19:58	2684	327	46	Wells St & Walton St	31	Franklin St & Chicago Ave	Subscriber	Male	1989
4737661	3/31/2015 19:52	3/31/2015 20:11	2474	1134	198	Halsted St & Madison St	135	Halsted St & 21st St	Subscriber	Male	1984
4737659	3/31/2015 19:48	3/31/2015 19:56	1163	477	183	Damen Ave & Augusta Blvd	213	Leavitt St & North Ave	Subscriber	Male	1987
4737654	3/31/2015 19:47	3/31/2015 19:52	481	336	31	Franklin St & Chicago Ave	173	Mies van der Rohe Way & Chicago Ave	Subscriber	Female	1991
4737651	3/31/2015 19:51	3/31/2015 19:59	1232	534	111	Sedgwick St & Huron St	191	Canal St & Monroe St	Subscriber	Male	1985
4737649	3/31/2015 19:50	3/31/2015 19:54	323	231	300	Broadway & Barry Ave	332	Halsted St & Diversey Pkwy	Subscriber	Male	1987
4737647	3/31/2015 19:50	3/31/2015 19:57	1772	448	141	Clark St & Lincoln Ave	340	Clark St & Wrightwood Ave	Subscriber	Female	1989
4737646	3/31/2015 19:50	3/31/2015 19:57	1568	430	53	Wells St & Erie St	91	Clinton St & Washington Blvd	Subscriber	Male	1974
4737644	3/31/2015 19:50	3/31/2015 19:52	1301	137	213	Leavitt St & North Ave	315	Leavitt St & Hirsch St	Subscriber	Male	1989
4737643	3/31/2015 19:50	3/31/2015 19:55	2371	326	299	Halsted St & Roscoe St	332	Halsted St & Diversey Pkwy	Subscriber	Female	1987
4737642	3/31/2015 19:49	3/31/2015 19:58	1566	510	48	Larrabee St & Kingsbury St	291	Wells St & Evergreen Ave	Subscriber	Male	1978
4737641	3/31/2015 19:50	3/31/2015 19:59	339	557	47	State St & Kinzie St	175	Wells St & Polk St	Subscriber	Male	1987
4737640	3/31/2015 19:50	3/31/2015 19:52	498	178	303	Broadway & Cornelia Ave	296	Broadway & Belmont Ave	Subscriber	Male	1984
4737639	3/31/2015 19:49	3/31/2015 19:53	2188	217	301	Clark St & Schiller St	289	Wells St & Concord Ln	Subscriber	Male	1986
4737638	3/31/2015 19:49	3/31/2015 19:58	2289	543	61	Wood St & Milwaukee Ave	222	Milwaukee Ave & Rockwell St	Subscriber	Male	1984
4737635	3/31/2015 19:48	3/31/2015 20:12	1966	1455	60	Dayton St & North Ave	321	Wabash Ave & 8th St	Subscriber	Male	1946
4737632	3/31/2015 19:47	3/31/2015 19:54	827	421	175	Wells St & Polk St	59	Wabash Ave & Roosevelt Rd	Subscriber	Male	1990
4737630	3/31/2015 19:46	3/31/2015 19:58	2210	672	230	Lincoln Ave & Roscoe St	240	Sheridan Rd & Irving Park Rd	Subscriber	Male	1974
4737628	3/31/2015 19:46	3/31/2015 19:56	230	643	162	Damen Ave & Wellington Ave	13	Wilton Ave & Diversey Pkwy	Subscriber	Female	1986
4737626	3/31/2015 19:45	3/31/2015 19:53	51	509	275	Ashland Ave & 13th St	137	Morgan Ave & 14th Pl	Subscriber	Male	1976
4737624	3/31/2015 19:45	3/31/2015 20:06	1375	1270	205	Paulina St & 18th St	112	Green St & Randolph St	Subscriber	Male	1982
4737620	3/31/2015 19:44	3/31/2015 20:25	1460	2465	226	Racine Ave & Belmont Ave	226	Racine Ave & Belmont Ave	Customer
4737619	3/31/2015 19:43	3/31/2015 19:48	1448	289	54	Ogden Ave & Chicago Ave	56	Desplaines St & Kinzie St	Subscriber	Male	1986
4737617	3/31/2015 19:43	3/31/2015 19:54	2804	669	301	Clark St & Schiller St	212	Wells St & Hubbard St	Subscriber	Male	1988
4737614	3/31/2015 19:42	3/31/2015 19:53	748	629	301	Clark St & Schiller St	329	Lake Shore Dr & Diversey Pkwy	Subscriber	Male	1979
4737612	3/31/2015 19:42	3/31/2015 20:06	1833	1436	53	Wells St & Erie St	53	Wells St & Erie St	Customer
4737611	3/31/2015 19:42	3/31/2015 19:43	214	86	16	Wood St & North Ave	61	Wood St & Milwaukee Ave	Subscriber	Female	1987
4737610	3/31/2015 19:42	3/31/2015 19:45	708	175	293	Broadway & Wilson Ave	231	Sheridan Rd & Montrose Ave	Subscriber	Male	1968
4737608	3/31/2015 19:42	3/31/2015 19:54	1740	724	301	Clark St & Schiller St	329	Lake Shore Dr & Diversey Pkwy	Subscriber	Female	1984
4737601	3/31/2015 19:41	3/31/2015 19:46	1366	352	268	Lake Shore Dr & North Blvd	268	Lake Shore Dr & North Blvd	Subscriber	Male	1981
4737599	3/31/2015 19:40	3/31/2015 19:52	1823	722	331	Halsted St & Blackhawk St	350	Ashland Ave & Chicago Ave	Subscriber	Female	1983
4737598	3/31/2015 19:40	3/31/2015 19:45	850	307	106	State St & Pearson St	301	Clark St & Schiller St	Subscriber	Male	1992
4737597	3/31/2015 19:40	3/31/2015 19:47	199	447	52	Michigan Ave & Lake St	140	Dearborn Pkwy & Delaware Pl	Subscriber	Male	1983
4737595	3/31/2015 19:40	3/31/2015 19:59	2559	1173	80	Aberdeen St & Madison St	26	McClurg Ct & Illinois St	Subscriber	Female	1989
4737593	3/31/2015 19:39	3/31/2015 19:43	2880	211	61	Wood St & Milwaukee Ave	69	Damen Ave & Pierce Ave	Subscriber	Male	1986
4737592	3/31/2015 19:38	3/31/2015 19:46	202	481	331	Halsted St & Blackhawk St	289	Wells St & Concord Ln	Subscriber	Male	1987
4737589	3/31/2015 19:39	3/31/2015 19:42	2969	217	115	Sheffield Ave & Wellington Ave	153	Southport Ave & Wellington Ave	Subscriber	Male	1984
4737584	3/31/2015 19:38	3/31/2015 19:43	2039	306	59	Wabash Ave & Roosevelt Rd	273	Michigan Ave & 16th St	Subscriber	Male	1987
4737580	3/31/2015 19:37	3/31/2015 19:45	2820	489	258	Logan Blvd & Elston Ave	190	Southport Ave & Wrightwood Ave	Subscriber	Male	1990
4737579	3/31/2015 19:38	3/31/2015 19:44	1264	375	241	Morgan St & Polk St	19	Loomis St & Taylor St	Subscriber	Male	1984
4737578	3/31/2015 19:38	3/31/2015 19:44	1902	382	312	Clarendon Ave & Gordon Ter	114	Sheffield Ave & Addison St	Subscriber	Male	1975
4737575	3/31/2015 19:37	3/31/2015 19:43	1244	339	290	Kedzie Ave & Palmer Ct	123	California Ave & Milwaukee Ave	Subscriber	Female	1985
4737574	3/31/2015 19:37	3/31/2015 19:46	1716	519	106	State St & Pearson St	173	Mies van der Rohe Way & Chicago Ave	Customer
4737572	3/31/2015 19:37	3/31/2015 19:42	1584	299	212	Wells St & Hubbard St	44	State St & Randolph St	Subscriber	Female	1988
4737570	3/31/2015 19:37	3/31/2015 19:42	1161	285	140	Dearborn Pkwy & Delaware Pl	111	Sedgwick St & Huron St	Subscriber	Male	1983
4737569	3/31/2015 19:37	3/31/2015 19:40	2474	228	77	Clinton St & Madison St	198	Halsted St & Madison St	Subscriber	Male	1984
4737567	3/31/2015 19:36	3/31/2015 19:54	635	1077	51	Clark St & Randolph St	94	Clark St & Armitage Ave	Subscriber	Male	1988
4737563	3/31/2015 19:36	3/31/2015 19:47	2244	628	128	Damen Ave & Chicago Ave	183	Damen Ave & Augusta Blvd	Subscriber	Male	1987
4737562	3/31/2015 19:36	3/31/2015 19:56	284	1167	112	Green St & Randolph St	24	Fairbanks Ct & Grand Ave	Subscriber	Female	1954
4737560	3/31/2015 19:36	3/31/2015 19:40	716	236	289	Wells St & Concord Ln	94	Clark St & Armitage Ave	Subscriber	Male	1984
4737552	3/31/2015 19:36	3/31/2015 19:42	272	354	339	Emerald Ave & 31st St	207	Emerald Ave & 28th St	Subscriber	Female	1976
4737551	3/31/2015 19:35	3/31/2015 19:41	1215	336	332	Halsted St & Diversey Pkwy	299	Halsted St & Roscoe St	Subscriber	Male	1991
4737549	3/31/2015 19:33	3/31/2015 19:38	2301	270	21	Aberdeen St & Jackson Blvd	217	May St & Fulton St	Subscriber	Male	1976
4737548	3/31/2015 19:35	3/31/2015 19:38	356	146	69	Damen Ave & Pierce Ave	61	Wood St & Milwaukee Ave	Subscriber	Male	1982
4737547	3/31/2015 19:35	3/31/2015 19:43	412	493	340	Clark St & Wrightwood Ave	153	Southport Ave & Wellington Ave	Subscriber	Male	1983
4737546	3/31/2015 19:35	3/31/2015 19:50	220	902	301	Clark St & Schiller St	327	Sheffield Ave & Webster Ave	Subscriber	Female	1962
4737542	3/31/2015 19:35	3/31/2015 19:46	1735	663	226	Racine Ave & Belmont Ave	227	Southport Ave & Waveland Ave	Subscriber	Male	1998
4737541	3/31/2015 19:34	3/31/2015 19:49	2230	883	310	Damen Ave & Charleston St	130	Damen Ave & Division St	Customer
4737539	3/31/2015 19:34	3/31/2015 19:49	1391	882	126	Clark St & North Ave	58	Marshfield Ave & Cortland St	Subscriber	Male	1985
4737538	3/31/2015 19:34	3/31/2015 19:37	1639	173	225	Halsted St & Dickens Ave	327	Sheffield Ave & Webster Ave	Subscriber	Male	1957
4737535	3/31/2015 19:34	3/31/2015 19:39	139	306	118	Sedgwick St & North Ave	224	Halsted St & Willow St	Subscriber	Female	1988
4737534	3/31/2015 19:34	3/31/2015 19:40	1517	403	264	Stetson Ave & South Water St	100	Orleans St & Merchandise Mart Plaza	Subscriber	Male	1991
4737525	3/31/2015 19:32	3/31/2015 19:46	2099	816	306	Sheridan Rd & Buena Ave	230	Lincoln Ave & Roscoe St	Subscriber	Male	1986
4737524	3/31/2015 19:32	3/31/2015 19:49	617	1026	51	Clark St & Randolph St	349	Halsted St & Wrightwood Ave	Subscriber	Male	1978
4737520	3/31/2015 19:32	3/31/2015 19:43	944	691	246	Ashland Ave & Belle Plaine Ave	156	Clark St & Wellington Ave	Subscriber	Male	1979
4737518	3/31/2015 19:32	3/31/2015 19:46	1681	837	262	Halsted St & 37th St	184	State St & 35th St	Customer
4737515	3/31/2015 19:31	3/31/2015 19:36	2227	305	75	Canal St & Jackson Blvd	57	Clinton St & Roosevelt Rd	Subscriber	Male	1982
4737513	3/31/2015 19:31	3/31/2015 19:37	2031	353	301	Clark St & Schiller St	94	Clark St & Armitage Ave	Subscriber	Female	1985
4737508	3/31/2015 19:30	3/31/2015 19:43	498	757	245	Clarendon Ave & Junior Ter	303	Broadway & Cornelia Ave	Subscriber	Male	1983
4737507	3/31/2015 19:30	3/31/2015 19:33	2804	162	289	Wells St & Concord Ln	301	Clark St & Schiller St	Subscriber	Male	1992
4737504	3/31/2015 19:30	3/31/2015 19:48	1949	1054	140	Dearborn Pkwy & Delaware Pl	190	Southport Ave & Wrightwood Ave	Subscriber	Female	1987
4737501	3/31/2015 19:30	3/31/2015 19:36	627	379	253	Clifton Ave & Lawrence Ave	325	Clark St & Winnemac Ave	Subscriber	Male	1979
4737499	3/31/2015 19:30	3/31/2015 19:56	719	1564	115	Sheffield Ave & Wellington Ave	140	Dearborn Pkwy & Delaware Pl	Subscriber	Female	1976
4737497	3/31/2015 19:29	3/31/2015 19:40	1094	659	329	Lake Shore Dr & Diversey Pkwy	154	Southport Ave & Belmont Ave	Subscriber	Male	1989
4737489	3/31/2015 19:29	3/31/2015 19:48	2771	1138	91	Clinton St & Washington Blvd	168	Michigan Ave & 14th St	Subscriber	Female	1972
4737486	3/31/2015 19:29	3/31/2015 19:32	2259	176	94	Clark St & Armitage Ave	289	Wells St & Concord Ln	Subscriber	Male	1984
4737483	3/31/2015 19:28	3/31/2015 19:30	1022	121	88	May St & Randolph St	71	Morgan St & Lake St	Subscriber	Male	1984
4737481	3/31/2015 19:28	3/31/2015 19:33	2720	330	131	Lincoln Ave & Belmont Ave	117	Wilton Ave & Belmont Ave	Subscriber	Female	1990
4737480	3/31/2015 19:28	3/31/2015 19:35	129	413	206	Halsted St & Archer Ave	280	Morgan St & 31st St	Subscriber	Male	1986
4737476	3/31/2015 19:27	3/31/2015 19:38	3027	636	291	Wells St & Evergreen Ave	225	Halsted St & Dickens Ave	Subscriber	Male	1990
4737472	3/31/2015 19:22	3/31/2015 19:43	870	1240	112	Green St & Randolph St	28	Larrabee St & Menomonee St	Subscriber	Female	1977
4737470	3/31/2015 19:26	3/31/2015 19:30	1435	264	220	Hampden Ct & Diversey Pkwy	156	Clark St & Wellington Ave	Subscriber	Male	1988
4737468	3/31/2015 19:26	3/31/2015 19:33	755	467	140	Dearborn Pkwy & Delaware Pl	126	Clark St & North Ave	Subscriber	Female	1972
4737467	3/31/2015 19:26	3/31/2015 19:30	125	298	74	Kingsbury St & Erie St	53	Wells St & Erie St	Subscriber	Female	1986
4737465	3/31/2015 19:25	3/31/2015 19:34	2750	519	100	Orleans St & Merchandise Mart Plaza	197	Michigan Ave & Madison St	Subscriber	Male	1966
4737459	3/31/2015 19:25	3/31/2015 19:44	634	1153	279	Halsted St & 35th St	273	Michigan Ave & 16th St	Subscriber	Male	1984
4737456	3/31/2015 19:25	3/31/2015 19:49	2343	1439	159	Claremont Ave & Hirsch St	230	Lincoln Ave & Roscoe St	Subscriber	Female	1990
4737452	3/31/2015 19:24	3/31/2015 19:43	2107	1144	36	Franklin St & Jackson Blvd	42	Wabash Ave & Cermak Rd	Subscriber	Female	1985
4737450	3/31/2015 19:24	3/31/2015 19:56	2662	1925	54	Ogden Ave & Chicago Ave	73	Jefferson St & Monroe St	Customer
4737448	3/31/2015 19:23	3/31/2015 19:41	1271	1103	25	Michigan Ave & Pearson St	307	Southport Ave & Clybourn Ave	Subscriber	Male	1987
4737438	3/31/2015 19:22	3/31/2015 19:29	2885	441	33	State St & Van Buren St	321	Wabash Ave & 8th St	Customer
4737436	3/31/2015 19:22	3/31/2015 19:35	379	765	20	Sheffield Ave & Kingsbury St	92	Carpenter St & Huron St	Subscriber	Female	1987
4737433	3/31/2015 19:21	3/31/2015 19:27	833	330	156	Clark St & Wellington Ave	153	Southport Ave & Wellington Ave	Subscriber	Male	1989
4737432	3/31/2015 19:20	3/31/2015 19:32	887	712	156	Clark St & Wellington Ave	13	Wilton Ave & Diversey Pkwy	Subscriber	Male	1989
4737431	3/31/2015 19:21	3/31/2015 19:39	2150	1051	273	Michigan Ave & 16th St	24	Fairbanks Ct & Grand Ave	Subscriber	Male	1990
4737429	3/31/2015 19:21	3/31/2015 19:41	451	1222	85	Michigan Ave & Oak St	300	Broadway & Barry Ave	Subscriber	Female	1988
4737428	3/31/2015 19:21	3/31/2015 19:26	2647	349	164	Franklin St & Lake St	337	Clark St & Chicago Ave	Subscriber	Male	1991
4737423	3/31/2015 19:19	3/31/2015 19:31	669	698	302	Sheffield Ave & Wrightwood Ave	303	Broadway & Cornelia Ave	Subscriber	Female	1988
4737422	3/31/2015 19:19	3/31/2015 19:24	643	279	299	Halsted St & Roscoe St	232	Pine Grove Ave & Waveland Ave	Subscriber	Male	1980
4737421	3/31/2015 19:19	3/31/2015 19:22	944	178	244	Ravenswood Ave & Irving Park Rd	246	Ashland Ave & Belle Plaine Ave	Subscriber	Female	1984
4737420	3/31/2015 19:19	3/31/2015 19:21	2339	126	21	Aberdeen St & Jackson Blvd	32	Racine Ave & Congress Pkwy	Subscriber	Male	1975
4737415	3/31/2015 19:19	3/31/2015 19:26	151	454	93	Sheffield Ave & Willow St	144	Larrabee St & Webster Ave	Subscriber	Male	1986
4737413	3/31/2015 19:15	3/31/2015 19:19	635	221	283	LaSalle St & Jackson Blvd	51	Clark St & Randolph St	Subscriber	Male	1988
4737412	3/31/2015 19:18	3/31/2015 19:29	1491	619	229	Southport Ave & Roscoe St	240	Sheridan Rd & Irving Park Rd	Subscriber	Male	1986
4737411	3/31/2015 19:18	3/31/2015 19:30	2082	718	31	Franklin St & Chicago Ave	327	Sheffield Ave & Webster Ave	Subscriber	Male	1983
4737409	3/31/2015 19:18	3/31/2015 19:28	2938	631	337	Clark St & Chicago Ave	176	Clark St & Elm St	Customer
4737407	3/31/2015 19:17	3/31/2015 19:27	2700	594	226	Racine Ave & Belmont Ave	329	Lake Shore Dr & Diversey Pkwy	Customer
4737403	3/31/2015 19:17	3/31/2015 19:24	414	438	56	Desplaines St & Kinzie St	331	Halsted St & Blackhawk St	Subscriber	Male	1983
4737402	3/31/2015 19:16	3/31/2015 19:17	2535	72	164	Franklin St & Lake St	100	Orleans St & Merchandise Mart Plaza	Subscriber	Male	1987
4737401	3/31/2015 19:17	3/31/2015 19:23	120	380	220	Hampden Ct & Diversey Pkwy	299	Halsted St & Roscoe St	Customer
4737400	3/31/2015 19:16	3/31/2015 19:25	2268	540	183	Damen Ave & Augusta Blvd	219	Damen Ave & Cortland St	Subscriber	Male	1977
4737394	3/31/2015 19:16	3/31/2015 19:18	1505	91	88	May St & Randolph St	217	May St & Fulton St	Subscriber	Female	1980
4737391	3/31/2015 19:16	3/31/2015 19:25	517	540	174	Canal St & Madison St	199	Wabash Ave & Grand Ave	Subscriber	Male	1985
4737389	3/31/2015 19:16	3/31/2015 19:21	2324	342	141	Clark St & Lincoln Ave	340	Clark St & Wrightwood Ave	Subscriber	Male	1976
4737387	3/31/2015 19:15	3/31/2015 19:32	171	1018	342	Wolcott Ave & Polk St	75	Canal St & Jackson Blvd	Subscriber	Male	1951
4737386	3/31/2015 19:15	3/31/2015 19:20	53	319	21	Aberdeen St & Jackson Blvd	22	May St & Taylor St	Subscriber	Female	1987
4737383	3/31/2015 19:15	3/31/2015 19:32	1027	1045	195	Columbus Dr & Randolph St	338	Calumet Ave & 18th St	Subscriber	Male	1980
4737381	3/31/2015 19:15	3/31/2015 19:29	986	847	333	Ashland Ave & Blackhawk St	71	Morgan St & Lake St	Subscriber	Male	1977
4737380	3/31/2015 19:15	3/31/2015 19:23	1111	522	343	Racine Ave & Wrightwood Ave	156	Clark St & Wellington Ave	Subscriber	Male	1963
4737379	3/31/2015 19:14	3/31/2015 19:34	1100	1182	141	Clark St & Lincoln Ave	53	Wells St & Erie St	Customer
4737377	3/31/2015 19:14	3/31/2015 19:25	5	690	331	Halsted St & Blackhawk St	71	Morgan St & Lake St	Subscriber	Female	1968
4737376	3/31/2015 19:13	3/31/2015 19:25	676	705	331	Halsted St & Blackhawk St	71	Morgan St & Lake St	Subscriber	Male	1966
4737374	3/31/2015 19:14	3/31/2015 19:19	1084	283	229	Southport Ave & Roscoe St	347	Ashland Ave & Grace St	Subscriber	Male	1982
4737370	3/31/2015 19:14	3/31/2015 19:22	1292	496	312	Clarendon Ave & Gordon Ter	295	Broadway & Argyle St	Subscriber	Female	1988
4737369	3/31/2015 19:14	3/31/2015 19:19	241	344	131	Lincoln Ave & Belmont Ave	188	Greenview Ave & Fullerton Ave	Subscriber	Male	1984
4737368	3/31/2015 19:14	3/31/2015 19:20	1265	413	326	Clark St & Leland Ave	165	Clark St & Grace St	Subscriber	Male	1988
4737367	3/31/2015 19:13	3/31/2015 19:31	2363	1061	43	Michigan Ave & Washington St	94	Clark St & Armitage Ave	Subscriber	Male	1963
4737364	3/31/2015 19:13	3/31/2015 19:50	1408	2202	141	Clark St & Lincoln Ave	35	Streeter Dr & Illinois St	Customer
4737363	3/31/2015 19:13	3/31/2015 19:35	1487	1352	43	Michigan Ave & Washington St	106	State St & Pearson St	Customer
4737362	3/31/2015 19:13	3/31/2015 19:21	2895	449	304	Broadway & Waveland Ave	296	Broadway & Belmont Ave	Subscriber	Male	1970
4737360	3/31/2015 19:13	3/31/2015 19:17	2195	215	71	Morgan St & Lake St	198	Halsted St & Madison St	Subscriber	Male	1986
4737354	3/31/2015 19:12	3/31/2015 19:21	190	524	258	Logan Blvd & Elston Ave	166	Ashland Ave & Wrightwood Ave	Subscriber	Male	1992
4737349	3/31/2015 19:12	3/31/2015 19:13	1505	89	217	May St & Fulton St	88	May St & Randolph St	Subscriber	Female	1980
4737348	3/31/2015 19:12	3/31/2015 19:18	2178	368	143	Sedgwick St & Webster Ave	118	Sedgwick St & North Ave	Subscriber	Female	1980
4737346	3/31/2015 19:12	3/31/2015 19:24	1684	765	131	Lincoln Ave & Belmont Ave	303	Broadway & Cornelia Ave	Subscriber	Female	1989
4737345	3/31/2015 19:11	3/31/2015 19:15	207	240	52	Michigan Ave & Lake St	196	Cityfront Plaza Dr & Pioneer Ct	Subscriber	Male	1984
4737344	3/31/2015 19:11	3/31/2015 19:14	2781	165	154	Southport Ave & Belmont Ave	153	Southport Ave & Wellington Ave	Subscriber	Male	1989
4737343	3/31/2015 19:11	3/31/2015 19:23	1840	731	61	Wood St & Milwaukee Ave	260	Kedzie Ave & Milwaukee Ave	Subscriber	Male	1988
4737342	3/31/2015 19:11	3/31/2015 19:46	1301	2083	289	Wells St & Concord Ln	213	Leavitt St & North Ave	Subscriber	Male	1979
4737341	3/31/2015 19:11	3/31/2015 19:28	581	1014	27	Larrabee St & North Ave	115	Sheffield Ave & Wellington Ave	Subscriber	Female	1975
4737340	3/31/2015 19:11	3/31/2015 19:30	39	1106	243	Lincoln Ave & Leavitt St	250	Ashland Ave & Wellington Ave	Subscriber	Female	1990
4737337	3/31/2015 19:11	3/31/2015 19:16	2894	330	310	Damen Ave & Charleston St	307	Southport Ave & Clybourn Ave	Subscriber	Male	1988
4737334	3/31/2015 19:11	3/31/2015 19:13	1982	169	343	Racine Ave & Wrightwood Ave	302	Sheffield Ave & Wrightwood Ave	Subscriber	Male	1991
4737332	3/31/2015 19:06	3/31/2015 19:21	2680	943	31	Franklin St & Chicago Ave	223	Clifton Ave & Armitage Ave	Subscriber	Female	1987
4737329	3/31/2015 19:10	3/31/2015 19:22	964	681	68	Clinton St & Tilden St	168	Michigan Ave & 14th St	Subscriber	Female	1987
4737328	3/31/2015 19:10	3/31/2015 19:13	1719	141	36	Franklin St & Jackson Blvd	75	Canal St & Jackson Blvd	Subscriber	Male	1985
4737327	3/31/2015 19:10	3/31/2015 19:38	2935	1693	51	Clark St & Randolph St	220	Hampden Ct & Diversey Pkwy	Subscriber	Female	1956
4737326	3/31/2015 19:10	3/31/2015 19:30	602	1227	31	Franklin St & Chicago Ave	115	Sheffield Ave & Wellington Ave	Subscriber	Female	1989
4737322	3/31/2015 19:09	3/31/2015 19:12	224	158	115	Sheffield Ave & Wellington Ave	156	Clark St & Wellington Ave	Subscriber	Male	1989
4737321	3/31/2015 19:09	3/31/2015 19:13	3021	209	210	Ashland Ave & Division St	130	Damen Ave & Division St	Subscriber	Male	1986
4737320	3/31/2015 19:05	3/31/2015 19:23	1780	1075	331	Halsted St & Blackhawk St	123	California Ave & Milwaukee Ave	Subscriber	Male	1983
4737318	3/31/2015 19:09	3/31/2015 19:15	1762	376	61	Wood St & Milwaukee Ave	128	Damen Ave & Chicago Ave	Subscriber	Male	1988
4737313	3/31/2015 19:08	3/31/2015 19:11	830	185	239	Western Ave & Leland Ave	242	Damen Ave & Leland Ave	Subscriber	Male	1984
4737311	3/31/2015 19:08	3/31/2015 19:26	583	1094	283	LaSalle St & Jackson Blvd	126	Clark St & North Ave	Subscriber	Male	1955
4737310	3/31/2015 19:08	3/31/2015 19:11	2628	175	26	McClurg Ct & Illinois St	199	Wabash Ave & Grand Ave	Subscriber	Male	1983
4737308	3/31/2015 19:08	3/31/2015 19:18	413	640	226	Racine Ave & Belmont Ave	245	Clarendon Ave & Junior Ter	Subscriber	Male	1976
4737306	3/31/2015 19:04	3/31/2015 19:15	671	643	238	Ravenswood Ave & Montrose Ave	240	Sheridan Rd & Irving Park Rd	Subscriber	Female	1990
4737305	3/31/2015 19:07	3/31/2015 19:10	53	127	32	Racine Ave & Congress Pkwy	21	Aberdeen St & Jackson Blvd	Subscriber	Male	1975
4737304	3/31/2015 19:07	3/31/2015 19:09	467	127	240	Sheridan Rd & Irving Park Rd	306	Sheridan Rd & Buena Ave	Subscriber	Male	1972
4737303	3/31/2015 19:07	3/31/2015 19:09	1066	147	296	Broadway & Belmont Ave	117	Wilton Ave & Belmont Ave	Subscriber	Male	1978
4737302	3/31/2015 19:07	3/31/2015 19:14	1257	429	31	Franklin St & Chicago Ave	199	Wabash Ave & Grand Ave	Subscriber	Male	1986
4737299	3/31/2015 19:07	3/31/2015 19:28	264	1271	174	Canal St & Madison St	153	Southport Ave & Wellington Ave	Subscriber	Male	1991
4737298	3/31/2015 19:07	3/31/2015 19:31	2399	1452	84	Union Ave & Grand Ave	273	Michigan Ave & 16th St	Subscriber	Female	1987
4737294	3/31/2015 19:06	3/31/2015 19:12	1939	362	131	Lincoln Ave & Belmont Ave	227	Southport Ave & Waveland Ave	Subscriber	Male	1986
4737293	3/31/2015 19:06	3/31/2015 19:18	2233	712	234	Clark St & Montrose Ave	226	Racine Ave & Belmont Ave	Subscriber	Male	1984
4737292	3/31/2015 19:06	3/31/2015 19:09	1153	174	67	Sheffield Ave & Fullerton Ave	343	Racine Ave & Wrightwood Ave	Subscriber	Male	1988
4737291	3/31/2015 19:06	3/31/2015 19:09	530	190	80	Aberdeen St & Madison St	233	Sangamon St & Washington Blvd	Subscriber	Female	1970
4737290	3/31/2015 19:06	3/31/2015 19:21	2003	956	294	Broadway & Berwyn Ave	232	Pine Grove Ave & Waveland Ave	Subscriber	Male	1981
4737289	3/31/2015 19:05	3/31/2015 20:44	1717	5932	26	McClurg Ct & Illinois St	26	McClurg Ct & Illinois St	Customer
4737288	3/31/2015 19:05	3/31/2015 19:28	2764	1336	243	Lincoln Ave & Leavitt St	123	California Ave & Milwaukee Ave	Subscriber	Male	1987
4737287	3/31/2015 19:05	3/31/2015 19:19	651	797	81	Daley Center Plaza	289	Wells St & Concord Ln	Subscriber	Male	1964
4737284	3/31/2015 19:03	3/31/2015 19:12	105	546	67	Sheffield Ave & Fullerton Ave	340	Clark St & Wrightwood Ave	Subscriber	Male	1980
4737283	3/31/2015 19:05	3/31/2015 19:23	2437	1088	90	Millennium Park	62	McCormick Place	Customer
4737282	3/31/2015 19:05	3/31/2015 19:14	1985	564	303	Broadway & Cornelia Ave	13	Wilton Ave & Diversey Pkwy	Subscriber	Male	1991
4737281	3/31/2015 19:04	3/31/2015 19:26	2112	1300	289	Wells St & Concord Ln	198	Halsted St & Madison St	Subscriber	Female	1978
4737279	3/31/2015 19:04	3/31/2015 19:24	2684	1179	59	Wabash Ave & Roosevelt Rd	46	Wells St & Walton St	Subscriber	Male	1977
4737276	3/31/2015 19:04	3/31/2015 19:23	1393	1154	90	Millennium Park	62	McCormick Place	Customer
4737274	3/31/2015 19:03	3/31/2015 19:06	2804	155	118	Sedgwick St & North Ave	289	Wells St & Concord Ln	Subscriber	Male	1987
4737272	3/31/2015 19:03	3/31/2015 19:10	343	452	212	Wells St & Hubbard St	176	Clark St & Elm St	Subscriber	Male	1986
4737271	3/31/2015 19:03	3/31/2015 19:05	2526	136	224	Halsted St & Willow St	93	Sheffield Ave & Willow St	Subscriber	Male	1957
4737270	3/31/2015 19:02	3/31/2015 19:11	2827	521	229	Southport Ave & Roscoe St	308	Seeley Ave & Roscoe St	Subscriber	Male	1974
4737266	3/31/2015 19:02	3/31/2015 19:03	1053	89	330	Lincoln Ave & Addison St	230	Lincoln Ave & Roscoe St	Subscriber	Male	1984
4737264	3/31/2015 19:02	3/31/2015 19:06	1265	291	344	Ravenswood Ave & Lawrence Ave	326	Clark St & Leland Ave	Subscriber	Male	1976
4737262	3/31/2015 19:01	3/31/2015 19:12	2238	665	43	Michigan Ave & Washington St	73	Jefferson St & Monroe St	Subscriber	Female	1986
4737261	3/31/2015 19:01	3/31/2015 19:10	68	560	74	Kingsbury St & Erie St	283	LaSalle St & Jackson Blvd	Subscriber	Male	1983
4737260	3/31/2015 19:00	3/31/2015 19:10	793	588	244	Ravenswood Ave & Irving Park Rd	231	Sheridan Rd & Montrose Ave	Subscriber	Male	1986
4737258	3/31/2015 18:58	3/31/2015 19:09	481	614	44	State St & Randolph St	48	Larrabee St & Kingsbury St	Subscriber	Male	1969
4737257	3/31/2015 19:00	3/31/2015 19:13	791	807	81	Daley Center Plaza	29	Noble St & Milwaukee Ave	Subscriber	Male	1983
4737254	3/31/2015 19:00	3/31/2015 19:10	44	603	328	Ellis Ave & 58th St	252	Greenwood Ave & 47th St	Subscriber	Male	1981
4737253	3/31/2015 19:00	3/31/2015 19:24	981	1444	255	Indiana Ave & Roosevelt Rd	26	McClurg Ct & Illinois St	Customer
4737252	3/31/2015 18:59	3/31/2015 19:21	1203	1329	69	Damen Ave & Pierce Ave	128	Damen Ave & Chicago Ave	Subscriber	Male	1987
4737251	3/31/2015 18:59	3/31/2015 19:01	2615	141	301	Clark St & Schiller St	289	Wells St & Concord Ln	Subscriber	Male	1988
4737250	3/31/2015 18:59	3/31/2015 19:11	652	762	220	Hampden Ct & Diversey Pkwy	245	Clarendon Ave & Junior Ter	Subscriber	Male	1986
4737247	3/31/2015 18:58	3/31/2015 19:17	2130	1126	177	Theater on the Lake	268	Lake Shore Dr & North Blvd	Customer
4737246	3/31/2015 18:58	3/31/2015 19:26	2715	1675	110	Dearborn St & Erie St	222	Milwaukee Ave & Rockwell St	Subscriber	Female	1991
4737244	3/31/2015 18:57	3/31/2015 19:15	2273	1053	334	Lake Shore Dr & Belmont Ave	28	Larrabee St & Menomonee St	Subscriber	Male	1990
4737243	3/31/2015 18:57	3/31/2015 19:08	1215	647	118	Sedgwick St & North Ave	332	Halsted St & Diversey Pkwy	Subscriber	Male	1990
4737242	3/31/2015 18:57	3/31/2015 19:03	1341	394	114	Sheffield Ave & Addison St	156	Clark St & Wellington Ave	Subscriber	Male	1990
4737241	3/31/2015 18:57	3/31/2015 19:05	971	487	250	Ashland Ave & Wellington Ave	190	Southport Ave & Wrightwood Ave	Subscriber	Male	1980
4737240	3/31/2015 18:57	3/31/2015 19:06	1347	538	287	Franklin St & Arcade Pl	110	Dearborn St & Erie St	Subscriber	Male	1986
4737239	3/31/2015 18:56	3/31/2015 19:02	1694	307	192	Canal St & Adams St	80	Aberdeen St & Madison St	Subscriber	Male	1979
4737238	3/31/2015 18:56	3/31/2015 19:04	2339	445	75	Canal St & Jackson Blvd	21	Aberdeen St & Jackson Blvd	Subscriber	Male	1978
4737236	3/31/2015 18:56	3/31/2015 19:15	566	1147	254	Pine Grove Ave & Irving Park Rd	242	Damen Ave & Leland Ave	Subscriber	Male	1987
4737234	3/31/2015 18:56	3/31/2015 19:00	2413	265	13	Wilton Ave & Diversey Pkwy	319	Greenview Ave & Diversey Pkwy	Subscriber	Female	1985
4737232	3/31/2015 18:55	3/31/2015 19:00	219	300	13	Wilton Ave & Diversey Pkwy	300	Broadway & Barry Ave	Subscriber	Male	1989
4737231	3/31/2015 18:55	3/31/2015 19:06	2652	690	46	Wells St & Walton St	37	Dearborn St & Adams St	Subscriber	Male	1987
4737230	3/31/2015 18:52	3/31/2015 19:01	2079	530	46	Wells St & Walton St	77	Clinton St & Madison St	Subscriber	Male	1988
4737227	3/31/2015 18:55	3/31/2015 19:12	2966	1024	260	Kedzie Ave & Milwaukee Ave	152	Lincoln Ave & Diversey Pkwy	Subscriber	Male	1974
4737226	3/31/2015 18:55	3/31/2015 19:00	1075	270	220	Hampden Ct & Diversey Pkwy	313	Lakeview Ave & Fullerton Pkwy	Subscriber	Male	1982
4737221	3/31/2015 18:55	3/31/2015 19:09	1600	838	44	State St & Randolph St	186	Ogden Ave & Race Ave	Subscriber	Male	1989
4737220	3/31/2015 18:55	3/31/2015 19:15	210	1249	35	Streeter Dr & Illinois St	198	Halsted St & Madison St	Subscriber	Male	1977
4737219	3/31/2015 18:55	3/31/2015 19:01	1455	386	259	California Ave & Francis Pl	260	Kedzie Ave & Milwaukee Ave	Subscriber	Male	1986
4737218	3/31/2015 18:54	3/31/2015 18:58	2144	197	287	Franklin St & Arcade Pl	100	Orleans St & Merchandise Mart Plaza	Subscriber	Male	1976
4737216	3/31/2015 18:53	3/31/2015 19:30	2278	2233	340	Clark St & Wrightwood Ave	168	Michigan Ave & 14th St	Subscriber	Female	1988
4737215	3/31/2015 18:54	3/31/2015 19:03	1870	550	71	Morgan St & Lake St	92	Carpenter St & Huron St	Subscriber	Male	1984
4737213	3/31/2015 18:54	3/31/2015 19:03	2989	518	226	Racine Ave & Belmont Ave	318	Southport Ave & Irving Park Rd	Subscriber	Male	1987
4737212	3/31/2015 18:54	3/31/2015 19:03	744	559	71	Morgan St & Lake St	92	Carpenter St & Huron St	Subscriber	Female	1985
4737211	3/31/2015 18:54	3/31/2015 19:00	3020	362	212	Wells St & Hubbard St	91	Clinton St & Washington Blvd	Subscriber	Male	1984
4737210	3/31/2015 18:54	3/31/2015 18:59	719	323	300	Broadway & Barry Ave	115	Sheffield Ave & Wellington Ave	Subscriber	Male	1984
4737209	3/31/2015 18:54	3/31/2015 19:01	716	462	331	Halsted St & Blackhawk St	289	Wells St & Concord Ln	Customer
4737207	3/31/2015 18:53	3/31/2015 19:22	1625	1728	283	LaSalle St & Jackson Blvd	58	Marshfield Ave & Cortland St	Subscriber	Male	1985
4737206	3/31/2015 18:53	3/31/2015 18:58	1323	270	115	Sheffield Ave & Wellington Ave	153	Southport Ave & Wellington Ave	Subscriber	Female	1977
4737204	3/31/2015 18:53	3/31/2015 19:11	1094	1104	220	Hampden Ct & Diversey Pkwy	329	Lake Shore Dr & Diversey Pkwy	Subscriber	Male	1990
4737203	3/31/2015 18:53	3/31/2015 18:57	515	252	236	Sedgwick St & Schiller St	301	Clark St & Schiller St	Subscriber	Female	1987
4737202	3/31/2015 18:53	3/31/2015 18:58	2238	309	287	Franklin St & Arcade Pl	43	Michigan Ave & Washington St	Subscriber	Male	1989
4737201	3/31/2015 18:53	3/31/2015 18:58	2939	300	231	Sheridan Rd & Montrose Ave	234	Clark St & Montrose Ave	Subscriber	Male	1987
4737199	3/31/2015 18:53	3/31/2015 18:57	1740	264	236	Sedgwick St & Schiller St	301	Clark St & Schiller St	Subscriber	Female	1986
4737198	3/31/2015 18:53	3/31/2015 18:56	1586	202	67	Sheffield Ave & Fullerton Ave	302	Sheffield Ave & Wrightwood Ave	Subscriber	Male	1991
4737196	3/31/2015 18:52	3/31/2015 19:14	2487	1299	333	Ashland Ave & Blackhawk St	114	Sheffield Ave & Addison St	Customer
4737195	3/31/2015 18:52	3/31/2015 19:30	1328	2280	340	Clark St & Wrightwood Ave	168	Michigan Ave & 14th St	Subscriber	Male	1979
4737192	3/31/2015 18:52	3/31/2015 19:13	712	1232	174	Canal St & Madison St	29	Noble St & Milwaukee Ave	Subscriber	Male	1971
4737190	3/31/2015 18:52	3/31/2015 19:11	1324	1120	31	Franklin St & Chicago Ave	16	Wood St & North Ave	Subscriber	Male	1989
4737184	3/31/2015 18:51	3/31/2015 19:10	2506	1128	304	Broadway & Waveland Ave	291	Wells St & Evergreen Ave	Subscriber	Male	1971
4737183	3/31/2015 18:51	3/31/2015 18:54	1900	167	45	Michigan Ave & Congress Pkwy	90	Millennium Park	Subscriber	Male	1962
4737179	3/31/2015 18:51	3/31/2015 19:05	703	843	87	Racine Ave & Fullerton Ave	87	Racine Ave & Fullerton Ave	Customer
4737176	3/31/2015 18:50	3/31/2015 18:53	2988	159	291	Wells St & Evergreen Ave	289	Wells St & Concord Ln	Subscriber	Male	1989
4737175	3/31/2015 18:50	3/31/2015 19:07	2405	1014	85	Michigan Ave & Oak St	332	Halsted St & Diversey Pkwy	Subscriber	Male	1991
4737174	3/31/2015 18:50	3/31/2015 19:09	98	1138	340	Clark St & Wrightwood Ave	141	Clark St & Lincoln Ave	Customer
4737173	3/31/2015 18:50	3/31/2015 19:00	755	563	37	Dearborn St & Adams St	140	Dearborn Pkwy & Delaware Pl	Subscriber	Male	1979
4737172	3/31/2015 18:50	3/31/2015 18:52	1625	113	286	Franklin St & Quincy St	283	LaSalle St & Jackson Blvd	Subscriber	Male	1962
4737171	3/31/2015 18:50	3/31/2015 19:09	1100	1189	340	Clark St & Wrightwood Ave	141	Clark St & Lincoln Ave	Customer
4737170	3/31/2015 18:50	3/31/2015 18:52	1980	161	345	Lake Park Ave & 56th St	247	Shore Drive & 55th St	Subscriber	Male	1988
4737167	3/31/2015 18:49	3/31/2015 18:57	1326	477	144	Larrabee St & Webster Ave	301	Clark St & Schiller St	Subscriber	Male	1981
4737166	3/31/2015 18:49	3/31/2015 18:54	2131	292	49	Dearborn St & Monroe St	321	Wabash Ave & 8th St	Subscriber	Male	1969
4737163	3/31/2015 18:49	3/31/2015 19:18	488	1768	287	Franklin St & Arcade Pl	13	Wilton Ave & Diversey Pkwy	Subscriber	Female	1976
4737161	3/31/2015 18:49	3/31/2015 19:00	454	691	205	Paulina St & 18th St	14	Morgan St & 18th St	Subscriber	Female	1990
4737160	3/31/2015 18:49	3/31/2015 19:05	960	954	112	Green St & Randolph St	16	Wood St & North Ave	Subscriber	Female	1987
4737159	3/31/2015 18:48	3/31/2015 18:53	1315	255	286	Franklin St & Quincy St	51	Clark St & Randolph St	Subscriber	Male	1986
4737158	3/31/2015 18:48	3/31/2015 18:57	2947	502	156	Clark St & Wellington Ave	256	Broadway & Sheridan Rd	Subscriber	Male	1976
4737157	3/31/2015 18:48	3/31/2015 18:53	2027	278	240	Sheridan Rd & Irving Park Rd	304	Broadway & Waveland Ave	Subscriber	Male	1992
4737156	3/31/2015 18:48	3/31/2015 18:56	425	463	289	Wells St & Concord Ln	93	Sheffield Ave & Willow St	Subscriber	Male	1988
4737153	3/31/2015 18:48	3/31/2015 19:11	46	1370	198	Halsted St & Madison St	332	Halsted St & Diversey Pkwy	Subscriber	Male	1986
4737150	3/31/2015 18:48	3/31/2015 19:05	1524	1061	216	California Ave & Division St	69	Damen Ave & Pierce Ave	Subscriber	Female	1989
4737149	3/31/2015 18:48	3/31/2015 18:51	3033	190	21	Aberdeen St & Jackson Blvd	134	Peoria St & Jackson Blvd	Subscriber	Male	1992
4737148	3/31/2015 18:48	3/31/2015 19:03	1482	952	286	Franklin St & Quincy St	338	Calumet Ave & 18th St	Subscriber	Female	1985
4737147	3/31/2015 18:48	3/31/2015 18:53	2399	348	181	LaSalle St & Illinois St	84	Union Ave & Grand Ave	Subscriber	Female	1970
4737146	3/31/2015 18:47	3/31/2015 19:29	781	2481	176	Clark St & Elm St	85	Michigan Ave & Oak St	Customer
4737145	3/31/2015 18:47	3/31/2015 18:55	2434	443	174	Canal St & Madison St	110	Dearborn St & Erie St	Subscriber	Male	1981
4737143	3/31/2015 18:47	3/31/2015 19:03	914	980	177	Theater on the Lake	176	Clark St & Elm St	Subscriber	Male	1981
4737142	3/31/2015 18:47	3/31/2015 18:50	714	176	344	Ravenswood Ave & Lawrence Ave	311	Leavitt St & Lawrence Ave	Subscriber	Male	1981
4737139	3/31/2015 18:46	3/31/2015 18:52	1659	344	123	California Ave & Milwaukee Ave	290	Kedzie Ave & Palmer Ct	Subscriber	Male	1980
4737138	3/31/2015 18:46	3/31/2015 18:52	496	335	129	Blue Island Ave & 18th St	14	Morgan St & 18th St	Subscriber	Female	1971
4737137	3/31/2015 18:46	3/31/2015 18:55	1669	503	66	Clinton St & Lake St	110	Dearborn St & Erie St	Subscriber	Female	1991
4737136	3/31/2015 18:46	3/31/2015 18:52	1244	362	123	California Ave & Milwaukee Ave	290	Kedzie Ave & Palmer Ct	Subscriber	Female	1985
4737135	3/31/2015 18:46	3/31/2015 19:13	2693	1603	289	Wells St & Concord Ln	55	Halsted St & James M Rochford St	Subscriber	Female	1984
4737134	3/31/2015 18:46	3/31/2015 18:52	2622	366	206	Halsted St & Archer Ave	280	Morgan St & 31st St	Subscriber	Male	1987
4737132	3/31/2015 18:46	3/31/2015 18:52	2505	357	260	Kedzie Ave & Milwaukee Ave	259	California Ave & Francis Pl	Subscriber	Male	1986
4737131	3/31/2015 18:46	3/31/2015 19:05	428	1164	304	Broadway & Waveland Ave	177	Theater on the Lake	Subscriber	Male	1986
4737130	3/31/2015 18:46	3/31/2015 19:06	2416	1231	304	Broadway & Waveland Ave	177	Theater on the Lake	Subscriber	Female	1987
4737128	3/31/2015 18:46	3/31/2015 19:03	807	1006	234	Clark St & Montrose Ave	340	Clark St & Wrightwood Ave	Subscriber	Male	1965
4737127	3/31/2015 18:46	3/31/2015 18:53	2645	444	286	Franklin St & Quincy St	321	Wabash Ave & 8th St	Subscriber	Male	1957
4737126	3/31/2015 18:46	3/31/2015 19:05	631	1150	111	Sedgwick St & Huron St	34	Cannon Dr & Fullerton Ave	Subscriber	Male	1984
4737123	3/31/2015 18:41	3/31/2015 18:48	1027	366	49	Dearborn St & Monroe St	195	Columbus Dr & Randolph St	Subscriber	Female	1983
4737122	3/31/2015 18:45	3/31/2015 19:22	1211	2208	286	Franklin St & Quincy St	67	Sheffield Ave & Fullerton Ave	Subscriber	Female	1989
4737120	3/31/2015 18:44	3/31/2015 18:53	232	491	351	Cottage Grove Ave & 51st St	271	Cottage Grove Ave & 43rd St	Subscriber	Male	1983
4737118	3/31/2015 18:44	3/31/2015 19:07	539	1366	173	Mies van der Rohe Way & Chicago Ave	299	Halsted St & Roscoe St	Subscriber	Female	1988
4737117	3/31/2015 18:44	3/31/2015 18:50	703	338	87	Racine Ave & Fullerton Ave	87	Racine Ave & Fullerton Ave	Customer
4737116	3/31/2015 18:44	3/31/2015 19:02	1168	1085	106	State St & Pearson St	61	Wood St & Milwaukee Ave	Subscriber	Male	1985
4737112	3/31/2015 18:44	3/31/2015 19:01	2818	1013	25	Michigan Ave & Pearson St	128	Damen Ave & Chicago Ave	Subscriber	Male	1981
4737110	3/31/2015 18:44	3/31/2015 18:50	2598	380	87	Racine Ave & Fullerton Ave	87	Racine Ave & Fullerton Ave	Customer
4737109	3/31/2015 18:44	3/31/2015 18:55	2143	661	225	Halsted St & Dickens Ave	226	Racine Ave & Belmont Ave	Customer
4737107	3/31/2015 18:43	3/31/2015 19:03	2834	1156	158	Milwaukee Ave & Wabansia Ave	128	Damen Ave & Chicago Ave	Subscriber	Female	1987
4737106	3/31/2015 18:43	3/31/2015 18:54	283	631	307	Southport Ave & Clybourn Ave	219	Damen Ave & Cortland St	Customer
4737102	3/31/2015 18:43	3/31/2015 18:46	1543	166	240	Sheridan Rd & Irving Park Rd	306	Sheridan Rd & Buena Ave	Subscriber	Female	1964
4737101	3/31/2015 18:43	3/31/2015 18:57	2895	868	319	Greenview Ave & Diversey Pkwy	304	Broadway & Waveland Ave	Subscriber	Male	1984
4737100	3/31/2015 18:42	3/31/2015 18:52	68	591	47	State St & Kinzie St	74	Kingsbury St & Erie St	Subscriber	Male	1984
4737099	3/31/2015 18:42	3/31/2015 19:00	976	1080	138	Clybourn Ave & Division St	329	Lake Shore Dr & Diversey Pkwy	Subscriber	Male	1989
4737098	3/31/2015 18:42	3/31/2015 18:47	645	272	54	Ogden Ave & Chicago Ave	350	Ashland Ave & Chicago Ave	Subscriber	Male	1988
4737097	3/31/2015 18:42	3/31/2015 18:53	322	619	165	Clark St & Grace St	319	Greenview Ave & Diversey Pkwy	Subscriber	Male	1990
4737096	3/31/2015 18:42	3/31/2015 18:53	2640	676	304	Broadway & Waveland Ave	329	Lake Shore Dr & Diversey Pkwy	Subscriber	Male	1983
4737095	3/31/2015 18:38	3/31/2015 18:49	1817	671	191	Canal St & Monroe St	59	Wabash Ave & Roosevelt Rd	Subscriber	Female	1982
4737093	3/31/2015 18:42	3/31/2015 18:52	2487	610	128	Damen Ave & Chicago Ave	333	Ashland Ave & Blackhawk St	Customer
4737092	3/31/2015 18:42	3/31/2015 18:57	2984	898	126	Clark St & North Ave	220	Hampden Ct & Diversey Pkwy	Subscriber	Female	1988
4737091	3/31/2015 18:42	3/31/2015 19:07	542	1508	35	Streeter Dr & Illinois St	24	Fairbanks Ct & Grand Ave	Customer
4737090	3/31/2015 18:42	3/31/2015 18:47	671	315	344	Ravenswood Ave & Lawrence Ave	238	Ravenswood Ave & Montrose Ave	Subscriber	Male	1982
4737088	3/31/2015 18:42	3/31/2015 18:53	1222	715	71	Morgan St & Lake St	333	Ashland Ave & Blackhawk St	Subscriber	Male	1977
4737087	3/31/2015 18:41	3/31/2015 18:55	2652	803	307	Southport Ave & Clybourn Ave	46	Wells St & Walton St	Subscriber	Male	1987
4737086	3/31/2015 18:41	3/31/2015 19:04	1114	1395	74	Kingsbury St & Erie St	216	California Ave & Division St	Subscriber	Male	1974
4737083	3/31/2015 18:41	3/31/2015 19:01	356	1209	98	LaSalle St & Washington St	69	Damen Ave & Pierce Ave	Subscriber	Male	1986
4737080	3/31/2015 18:41	3/31/2015 18:49	1161	523	211	St. Clair St & Erie St	81	Daley Center Plaza	Subscriber	Male	1989
4737079	3/31/2015 18:41	3/31/2015 18:53	2130	747	268	Lake Shore Dr & North Blvd	177	Theater on the Lake	Customer
4737078	3/31/2015 18:41	3/31/2015 18:59	1645	1117	268	Lake Shore Dr & North Blvd	299	Halsted St & Roscoe St	Subscriber	Male	1967
4737077	3/31/2015 18:41	3/31/2015 18:46	2466	322	206	Halsted St & Archer Ave	339	Emerald Ave & 31st St	Subscriber	Male	1984
4737076	3/31/2015 18:40	3/31/2015 18:54	2293	785	111	Sedgwick St & Huron St	113	Bissell St & Armitage Ave	Subscriber	Male	1987
4737075	3/31/2015 18:37	3/31/2015 18:45	1581	500	85	Michigan Ave & Oak St	291	Wells St & Evergreen Ave	Subscriber	Male	1963
4737074	3/31/2015 18:34	3/31/2015 18:50	76	967	47	State St & Kinzie St	225	Halsted St & Dickens Ave	Subscriber	Male	1985
4737073	3/31/2015 18:40	3/31/2015 18:48	1120	499	289	Wells St & Concord Ln	20	Sheffield Ave & Kingsbury St	Subscriber	Male	1982
4737071	3/31/2015 18:40	3/31/2015 18:56	1078	954	100	Orleans St & Merchandise Mart Plaza	28	Larrabee St & Menomonee St	Subscriber	Male	1977
4737070	3/31/2015 18:40	3/31/2015 18:48	323	459	177	Theater on the Lake	300	Broadway & Barry Ave	Subscriber	Male	1980
4737069	3/31/2015 18:37	3/31/2015 18:41	1027	224	44	State St & Randolph St	49	Dearborn St & Monroe St	Subscriber	Male	1964
4737060	3/31/2015 18:39	3/31/2015 18:48	1717	541	287	Franklin St & Arcade Pl	26	McClurg Ct & Illinois St	Subscriber	Male	1975
4737057	3/31/2015 18:39	3/31/2015 18:47	2727	456	213	Leavitt St & North Ave	123	California Ave & Milwaukee Ave	Subscriber	Male	1991
4737056	3/31/2015 18:39	3/31/2015 18:44	1475	270	264	Stetson Ave & South Water St	51	Clark St & Randolph St	Subscriber	Male	1963
4737053	3/31/2015 18:39	3/31/2015 19:00	871	1274	143	Sedgwick St & Webster Ave	257	Lincoln Ave & Waveland Ave	Subscriber	Male	1977
4737048	3/31/2015 18:39	3/31/2015 19:37	2931	3491	254	Pine Grove Ave & Irving Park Rd	254	Pine Grove Ave & Irving Park Rd	Customer
4737047	3/31/2015 18:39	3/31/2015 18:56	2045	1040	81	Daley Center Plaza	340	Clark St & Wrightwood Ave	Subscriber	Male	1976
4737042	3/31/2015 18:38	3/31/2015 18:42	670	192	315	Leavitt St & Hirsch St	69	Damen Ave & Pierce Ave	Subscriber	Male	1984
4737041	3/31/2015 18:38	3/31/2015 18:53	314	848	287	Franklin St & Arcade Pl	140	Dearborn Pkwy & Delaware Pl	Subscriber	Male	1991
4737039	3/31/2015 18:38	3/31/2015 18:52	1629	858	283	LaSalle St & Jackson Blvd	176	Clark St & Elm St	Subscriber	Male	1987
4737037	3/31/2015 18:38	3/31/2015 18:49	1639	626	56	Desplaines St & Kinzie St	225	Halsted St & Dickens Ave	Subscriber	Male	1973
4737032	3/31/2015 18:38	3/31/2015 18:49	2371	636	244	Ravenswood Ave & Irving Park Rd	299	Halsted St & Roscoe St	Subscriber	Male	1976
4737030	3/31/2015 18:38	3/31/2015 18:42	2284	251	66	Clinton St & Lake St	212	Wells St & Hubbard St	Subscriber	Male	1963
4737029	3/31/2015 18:38	3/31/2015 18:43	2108	318	289	Wells St & Concord Ln	288	Larrabee St & Armitage Ave	Subscriber	Male	1983
4737028	3/31/2015 18:38	3/31/2015 18:44	2289	355	194	Wabash Ave & Wacker Pl	211	St. Clair St & Erie St	Subscriber	Male	1970
4737027	3/31/2015 18:38	3/31/2015 18:42	1250	254	316	Damen Ave & Sunnyside Ave	297	Paulina St & Montrose Ave	Subscriber	Male	1980
4737025	3/31/2015 18:38	3/31/2015 18:53	1014	938	287	Franklin St & Arcade Pl	26	McClurg Ct & Illinois St	Subscriber	Female	1983
4737024	3/31/2015 18:37	3/31/2015 18:44	466	388	225	Halsted St & Dickens Ave	143	Sedgwick St & Webster Ave	Subscriber	Female	1985
4737023	3/31/2015 18:37	3/31/2015 18:54	96	987	112	Green St & Randolph St	214	Damen Ave & Grand Ave	Customer
4737020	3/31/2015 18:37	3/31/2015 19:37	1573	3589	254	Pine Grove Ave & Irving Park Rd	254	Pine Grove Ave & Irving Park Rd	Customer
4737019	3/31/2015 18:37	3/31/2015 18:51	2725	835	20	Sheffield Ave & Kingsbury St	350	Ashland Ave & Chicago Ave	Subscriber	Female	1998
4737018	3/31/2015 18:37	3/31/2015 18:43	428	354	227	Southport Ave & Waveland Ave	304	Broadway & Waveland Ave	Subscriber	Male	1986
4737017	3/31/2015 18:37	3/31/2015 18:41	1543	275	231	Sheridan Rd & Montrose Ave	240	Sheridan Rd & Irving Park Rd	Customer
4737016	3/31/2015 18:37	3/31/2015 18:49	2845	767	46	Wells St & Walton St	144	Larrabee St & Webster Ave	Subscriber	Male	1975
4737015	3/31/2015 18:36	3/31/2015 18:52	2157	966	174	Canal St & Madison St	130	Damen Ave & Division St	Subscriber	Male	1982
4737013	3/31/2015 18:36	3/31/2015 18:42	274	334	36	Franklin St & Jackson Blvd	73	Jefferson St & Monroe St	Subscriber	Male	1979
4737012	3/31/2015 18:36	3/31/2015 18:42	2027	317	231	Sheridan Rd & Montrose Ave	240	Sheridan Rd & Irving Park Rd	Customer
4737010	3/31/2015 18:36	3/31/2015 18:45	1788	525	213	Leavitt St & North Ave	123	California Ave & Milwaukee Ave	Subscriber	Male	1977
4737008	3/31/2015 18:32	3/31/2015 18:36	1644	219	123	California Ave & Milwaukee Ave	290	Kedzie Ave & Palmer Ct	Subscriber	Male	1973
4737007	3/31/2015 18:36	3/31/2015 19:37	1533	3692	254	Pine Grove Ave & Irving Park Rd	254	Pine Grove Ave & Irving Park Rd	Customer
4737006	3/31/2015 18:35	3/31/2015 18:41	3044	339	301	Clark St & Schiller St	141	Clark St & Lincoln Ave	Customer
4737004	3/31/2015 18:35	3/31/2015 18:41	2324	368	301	Clark St & Schiller St	141	Clark St & Lincoln Ave	Subscriber	Male	1976
4737003	3/31/2015 18:35	3/31/2015 18:42	2640	373	296	Broadway & Belmont Ave	304	Broadway & Waveland Ave	Subscriber	Male	1970
4737001	3/31/2015 18:35	3/31/2015 18:39	960	253	56	Desplaines St & Kinzie St	112	Green St & Randolph St	Subscriber	Male	1988
4737000	3/31/2015 18:35	3/31/2015 18:38	583	161	98	LaSalle St & Washington St	283	LaSalle St & Jackson Blvd	Subscriber	Female	1974
4736999	3/31/2015 18:35	3/31/2015 18:55	2923	1168	334	Lake Shore Dr & Belmont Ave	85	Michigan Ave & Oak St	Subscriber	Male	1985
4736995	3/31/2015 18:35	3/31/2015 18:49	2623	858	49	Dearborn St & Monroe St	301	Clark St & Schiller St	Subscriber	Male	1982
4736994	3/31/2015 18:35	3/31/2015 18:55	2980	1235	35	Streeter Dr & Illinois St	334	Lake Shore Dr & Belmont Ave	Customer
4736991	3/31/2015 18:35	3/31/2015 18:44	709	563	307	Southport Ave & Clybourn Ave	349	Halsted St & Wrightwood Ave	Subscriber	Female	1989
4736989	3/31/2015 18:34	3/31/2015 18:45	1229	642	241	Morgan St & Polk St	170	Clinton St & 18th St	Subscriber	Male	1965
4736988	3/31/2015 18:34	3/31/2015 18:44	2621	547	279	Halsted St & 35th St	207	Emerald Ave & 28th St	Subscriber	Female	1978
4736987	3/31/2015 18:34	3/31/2015 18:43	2109	506	257	Lincoln Ave & Waveland Ave	297	Paulina St & Montrose Ave	Subscriber	Male	1964
4736986	3/31/2015 18:34	3/31/2015 19:02	2188	1658	61	Wood St & Milwaukee Ave	301	Clark St & Schiller St	Subscriber	Female	1986
4736985	3/31/2015 18:34	3/31/2015 18:43	1345	532	191	Canal St & Monroe St	217	May St & Fulton St	Subscriber	Male	1984
4736983	3/31/2015 18:34	3/31/2015 18:57	2994	1338	25	Michigan Ave & Pearson St	309	Leavitt St & Armitage Ave	Subscriber	Male	1991
4736982	3/31/2015 18:34	3/31/2015 18:37	526	218	213	Leavitt St & North Ave	160	Campbell Ave & North Ave	Subscriber	Male	1982
4736981	3/31/2015 18:34	3/31/2015 18:40	779	354	26	McClurg Ct & Illinois St	25	Michigan Ave & Pearson St	Subscriber	Male	1951
4736979	3/31/2015 18:34	3/31/2015 19:01	2831	1626	212	Wells St & Hubbard St	131	Lincoln Ave & Belmont Ave	Subscriber	Female	1979
4736978	3/31/2015 18:34	3/31/2015 18:49	1736	926	174	Canal St & Madison St	129	Blue Island Ave & 18th St	Subscriber	Male	1985
4736977	3/31/2015 18:34	3/31/2015 18:50	1685	965	304	Broadway & Waveland Ave	325	Clark St & Winnemac Ave	Subscriber	Male	1979
4736974	3/31/2015 18:33	3/31/2015 18:50	139	994	286	Franklin St & Quincy St	118	Sedgwick St & North Ave	Subscriber	Male	1968
4736973	3/31/2015 18:33	3/31/2015 18:57	1364	1386	130	Damen Ave & Division St	302	Sheffield Ave & Wrightwood Ave	Subscriber	Male	1989
4736972	3/31/2015 18:33	3/31/2015 18:52	175	1105	338	Calumet Ave & 18th St	184	State St & 35th St	Subscriber	Female	1992
4736970	3/31/2015 18:33	3/31/2015 18:37	671	241	253	Clifton Ave & Lawrence Ave	344	Ravenswood Ave & Lawrence Ave	Subscriber	Male	1981
4736969	3/31/2015 18:33	3/31/2015 18:36	1411	208	210	Ashland Ave & Division St	130	Damen Ave & Division St	Subscriber	Male	1989
4736968	3/31/2015 18:33	3/31/2015 18:39	2612	353	176	Clark St & Elm St	268	Lake Shore Dr & North Blvd	Subscriber	Female	1980
4736966	3/31/2015 18:33	3/31/2015 18:36	1820	209	233	Sangamon St & Washington Blvd	91	Clinton St & Washington Blvd	Subscriber	Male	1966
4736965	3/31/2015 18:31	3/31/2015 18:38	1149	407	232	Pine Grove Ave & Waveland Ave	227	Southport Ave & Waveland Ave	Subscriber	Male	1987
4736961	3/31/2015 18:32	3/31/2015 18:43	1839	668	61	Wood St & Milwaukee Ave	123	California Ave & Milwaukee Ave	Subscriber	Male	1987
4736959	3/31/2015 18:32	3/31/2015 18:41	733	520	74	Kingsbury St & Erie St	288	Larrabee St & Armitage Ave	Subscriber	Male	1965
4736958	3/31/2015 18:32	3/31/2015 18:39	2549	452	197	Michigan Ave & Madison St	36	Franklin St & Jackson Blvd	Subscriber	Female	1969
4736955	3/31/2015 18:32	3/31/2015 19:08	159	2160	35	Streeter Dr & Illinois St	24	Fairbanks Ct & Grand Ave	Customer
4736954	3/31/2015 18:32	3/31/2015 18:42	2679	649	143	Sedgwick St & Webster Ave	143	Sedgwick St & Webster Ave	Subscriber	Male	1986
4736953	3/31/2015 18:32	3/31/2015 18:44	2055	744	27	Larrabee St & North Ave	58	Marshfield Ave & Cortland St	Subscriber	Male	1960
4736952	3/31/2015 18:32	3/31/2015 18:43	2484	667	320	Loomis St & Lexington St	73	Jefferson St & Monroe St	Subscriber	Male	1957
4736951	3/31/2015 18:31	3/31/2015 18:39	2956	456	128	Damen Ave & Chicago Ave	30	Ashland Ave & Augusta Blvd	Subscriber	Male	1975
4736949	3/31/2015 18:31	3/31/2015 18:36	38	273	198	Halsted St & Madison St	346	Ada St & Washington Blvd	Subscriber	Male	1979
4736947	3/31/2015 18:31	3/31/2015 18:35	1816	260	263	Rhodes Ave & 32nd St	237	MLK Jr Dr & 29th St	Subscriber	Male	1987
4736944	3/31/2015 18:31	3/31/2015 18:36	2651	331	275	Ashland Ave & 13th St	274	Racine Ave & 15th St	Subscriber	Male	1987
4736942	3/31/2015 18:30	3/31/2015 18:38	2004	444	88	May St & Randolph St	75	Canal St & Jackson Blvd	Subscriber	Male	1979
4736938	3/31/2015 18:28	3/31/2015 18:38	635	601	47	State St & Kinzie St	283	LaSalle St & Jackson Blvd	Subscriber	Male	1957
4736935	3/31/2015 18:30	3/31/2015 18:37	1634	402	115	Sheffield Ave & Wellington Ave	250	Ashland Ave & Wellington Ave	Subscriber	Male	1988
4736934	3/31/2015 18:30	3/31/2015 18:51	2098	1260	140	Dearborn Pkwy & Delaware Pl	157	Lake Shore Dr & Wellington Ave	Subscriber	Male	1978
4736932	3/31/2015 18:30	3/31/2015 19:00	2411	1811	114	Sheffield Ave & Addison St	245	Clarendon Ave & Junior Ter	Subscriber	Male	1986
4736931	3/31/2015 18:30	3/31/2015 18:39	1041	527	289	Wells St & Concord Ln	313	Lakeview Ave & Fullerton Pkwy	Subscriber	Female	1984
4736930	3/31/2015 18:30	3/31/2015 18:36	264	384	283	LaSalle St & Jackson Blvd	174	Canal St & Madison St	Subscriber	Male	1955
4736928	3/31/2015 18:29	3/31/2015 18:42	714	757	308	Seeley Ave & Roscoe St	344	Ravenswood Ave & Lawrence Ave	Subscriber	Male	1977
4736921	3/31/2015 18:29	3/31/2015 18:33	2914	274	333	Ashland Ave & Blackhawk St	58	Marshfield Ave & Cortland St	Subscriber	Male	1988
4736920	3/31/2015 18:29	3/31/2015 18:46	615	1033	337	Clark St & Chicago Ave	329	Lake Shore Dr & Diversey Pkwy	Subscriber	Male	1987
4736918	3/31/2015 18:29	3/31/2015 18:34	2757	297	74	Kingsbury St & Erie St	46	Wells St & Walton St	Subscriber	Male	1986
4736916	3/31/2015 18:28	3/31/2015 18:34	1455	320	309	Leavitt St & Armitage Ave	259	California Ave & Francis Pl	Subscriber	Male	1987
4736915	3/31/2015 18:28	3/31/2015 18:33	981	261	284	Michigan Ave & Jackson Blvd	255	Indiana Ave & Roosevelt Rd	Subscriber	Male	1983
4736914	3/31/2015 18:28	3/31/2015 18:56	2987	1687	338	Calumet Ave & 18th St	338	Calumet Ave & 18th St	Customer
4736913	3/31/2015 18:28	3/31/2015 18:33	2042	315	119	Ashland Ave & Lake St	350	Ashland Ave & Chicago Ave	Subscriber	Male	1981
4736912	3/31/2015 18:28	3/31/2015 18:33	821	273	240	Sheridan Rd & Irving Park Rd	292	Southport Ave & Clark St	Subscriber	Male	1976
4736909	3/31/2015 18:27	3/31/2015 18:31	2506	236	254	Pine Grove Ave & Irving Park Rd	304	Broadway & Waveland Ave	Subscriber	Male	1983
4736908	3/31/2015 18:26	3/31/2015 18:35	1117	571	254	Pine Grove Ave & Irving Park Rd	300	Broadway & Barry Ave	Subscriber	Male	1984
4736906	3/31/2015 18:28	3/31/2015 18:40	2292	717	76	Lake Shore Dr & Monroe St	338	Calumet Ave & 18th St	Subscriber	Male	1985
4736905	3/31/2015 18:28	3/31/2015 18:35	747	412	233	Sangamon St & Washington Blvd	68	Clinton St & Tilden St	Subscriber	Male	1983
4736902	3/31/2015 18:27	3/31/2015 18:35	2756	436	43	Michigan Ave & Washington St	174	Canal St & Madison St	Subscriber	Male	1981
4736900	3/31/2015 18:27	3/31/2015 18:31	121	212	247	Shore Drive & 55th St	247	Shore Drive & 55th St	Subscriber	Female	1983
4736899	3/31/2015 18:27	3/31/2015 18:37	643	618	152	Lincoln Ave & Diversey Pkwy	299	Halsted St & Roscoe St	Subscriber	Male	1966
4736897	3/31/2015 18:27	3/31/2015 18:34	1014	386	43	Michigan Ave & Washington St	287	Franklin St & Arcade Pl	Subscriber	Male	1959
4736895	3/31/2015 18:27	3/31/2015 18:54	972	1639	334	Lake Shore Dr & Belmont Ave	227	Southport Ave & Waveland Ave	Customer
4736891	3/31/2015 18:27	3/31/2015 18:41	5	882	152	Lincoln Ave & Diversey Pkwy	331	Halsted St & Blackhawk St	Customer
4736889	3/31/2015 18:27	3/31/2015 18:39	664	717	255	Indiana Ave & Roosevelt Rd	75	Canal St & Jackson Blvd	Subscriber	Female	1990
4736888	3/31/2015 18:26	3/31/2015 18:50	2969	1396	31	Franklin St & Chicago Ave	115	Sheffield Ave & Wellington Ave	Subscriber	Male	1983
4736887	3/31/2015 18:26	3/31/2015 18:42	2733	919	152	Lincoln Ave & Diversey Pkwy	331	Halsted St & Blackhawk St	Customer
4736886	3/31/2015 18:26	3/31/2015 18:32	1948	327	52	Michigan Ave & Lake St	99	Lake Shore Dr & Ohio St	Subscriber	Male	1984
4736885	3/31/2015 18:26	3/31/2015 18:54	2295	1679	334	Lake Shore Dr & Belmont Ave	227	Southport Ave & Waveland Ave	Customer
4736884	3/31/2015 18:26	3/31/2015 18:29	1215	182	138	Clybourn Ave & Division St	118	Sedgwick St & North Ave	Subscriber	Male	1988
4736883	3/31/2015 18:23	3/31/2015 18:47	116	1421	181	LaSalle St & Illinois St	157	Lake Shore Dr & Wellington Ave	Subscriber	Male	1986
4736882	3/31/2015 18:26	3/31/2015 18:41	268	903	49	Dearborn St & Monroe St	120	Wentworth Ave & Archer Ave	Subscriber	Male	1984
4736881	3/31/2015 18:26	3/31/2015 18:38	2652	736	162	Damen Ave & Wellington Ave	307	Southport Ave & Clybourn Ave	Subscriber	Male	1973
4736880	3/31/2015 18:26	3/31/2015 18:30	2268	243	210	Ashland Ave & Division St	183	Damen Ave & Augusta Blvd	Subscriber	Male	1982
4736879	3/31/2015 18:26	3/31/2015 18:31	1232	295	106	State St & Pearson St	111	Sedgwick St & Huron St	Subscriber	Female	1962
4736876	3/31/2015 18:26	3/31/2015 18:31	562	342	108	Halsted St & Polk St	75	Canal St & Jackson Blvd	Subscriber	Male	1982
4736872	3/31/2015 18:26	3/31/2015 18:43	102	1056	111	Sedgwick St & Huron St	72	State St & 16th St	Subscriber	Male	1972
4736870	3/31/2015 18:25	3/31/2015 18:31	1099	315	192	Canal St & Adams St	33	State St & Van Buren St	Subscriber	Female	1959
4736868	3/31/2015 18:25	3/31/2015 18:30	775	316	251	Clarendon Ave & Leland Ave	295	Broadway & Argyle St	Subscriber	Female	1985
4736867	3/31/2015 18:25	3/31/2015 18:36	617	661	176	Clark St & Elm St	51	Clark St & Randolph St	Subscriber	Female	1981
4736866	3/31/2015 18:25	3/31/2015 18:36	2156	669	325	Clark St & Winnemac Ave	298	Lincoln Ave & Belle Plaine Ave	Subscriber	Male	1981
4736865	3/31/2015 18:25	3/31/2015 18:47	914	1314	249	Montrose Harbor	177	Theater on the Lake	Subscriber	Male	1981
4736864	3/31/2015 18:25	3/31/2015 18:37	1378	726	117	Wilton Ave & Belmont Ave	329	Lake Shore Dr & Diversey Pkwy	Subscriber	Male	1986
4736862	3/31/2015 18:25	3/31/2015 18:26	134	115	144	Larrabee St & Webster Ave	288	Larrabee St & Armitage Ave	Subscriber	Female	1988
4736858	3/31/2015 18:24	3/31/2015 18:31	1135	404	332	Halsted St & Diversey Pkwy	190	Southport Ave & Wrightwood Ave	Subscriber	Male	1985
4736857	3/31/2015 18:24	3/31/2015 18:32	105	474	67	Sheffield Ave & Fullerton Ave	67	Sheffield Ave & Fullerton Ave	Customer
4736856	3/31/2015 18:24	3/31/2015 18:52	2454	1670	292	Southport Ave & Clark St	20	Sheffield Ave & Kingsbury St	Customer
4736855	3/31/2015 18:24	3/31/2015 18:46	178	1298	174	Canal St & Madison St	143	Sedgwick St & Webster Ave	Subscriber	Male	1985
4736854	3/31/2015 18:24	3/31/2015 18:41	2457	998	199	Wabash Ave & Grand Ave	174	Canal St & Madison St	Subscriber	Male	1982
4736853	3/31/2015 18:24	3/31/2015 18:30	2181	382	283	LaSalle St & Jackson Blvd	43	Michigan Ave & Washington St	Subscriber	Male	1989
4736852	3/31/2015 18:24	3/31/2015 18:30	2993	354	30	Ashland Ave & Augusta Blvd	61	Wood St & Milwaukee Ave	Subscriber	Female	1976
4736851	3/31/2015 18:24	3/31/2015 18:26	2691	146	297	Paulina St & Montrose Ave	314	Ravenswood Ave & Berteau Ave	Subscriber	Female	1977
4736850	3/31/2015 18:24	3/31/2015 18:35	1045	650	212	Wells St & Hubbard St	289	Wells St & Concord Ln	Subscriber	Male	1985
4736849	3/31/2015 18:24	3/31/2015 18:30	1864	356	27	Larrabee St & North Ave	94	Clark St & Armitage Ave	Subscriber	Male	1988
4736848	3/31/2015 18:23	3/31/2015 18:42	975	1112	106	State St & Pearson St	216	California Ave & Division St	Subscriber	Male	1990
4736846	3/31/2015 18:23	3/31/2015 18:35	2940	710	61	Wood St & Milwaukee Ave	123	California Ave & Milwaukee Ave	Subscriber	Female	1984
4736844	3/31/2015 18:23	3/31/2015 18:44	1804	1243	212	Wells St & Hubbard St	302	Sheffield Ave & Wrightwood Ave	Subscriber	Male	1987
4736841	3/31/2015 18:23	3/31/2015 18:30	119	414	199	Wabash Ave & Grand Ave	337	Clark St & Chicago Ave	Subscriber	Female	1959
4736839	3/31/2015 18:23	3/31/2015 18:42	926	1142	337	Clark St & Chicago Ave	340	Clark St & Wrightwood Ave	Customer
4736837	3/31/2015 18:19	3/31/2015 18:25	2094	312	232	Pine Grove Ave & Waveland Ave	299	Halsted St & Roscoe St	Subscriber	Male	1980
4736835	3/31/2015 18:22	3/31/2015 18:33	1456	662	49	Dearborn St & Monroe St	168	Michigan Ave & 14th St	Subscriber	Male	1973
4736834	3/31/2015 18:22	3/31/2015 18:26	2696	196	198	Halsted St & Madison St	174	Canal St & Madison St	Subscriber	Male	1988
4736831	3/31/2015 18:22	3/31/2015 18:53	2147	1840	292	Southport Ave & Clark St	20	Sheffield Ave & Kingsbury St	Customer
4736830	3/31/2015 18:22	3/31/2015 18:34	717	723	90	Millennium Park	35	Streeter Dr & Illinois St	Subscriber	Male	1990
4736829	3/31/2015 18:22	3/31/2015 18:35	2399	782	118	Sedgwick St & North Ave	181	LaSalle St & Illinois St	Subscriber	Female	1990
4736827	3/31/2015 18:22	3/31/2015 18:37	451	903	34	Cannon Dr & Fullerton Ave	85	Michigan Ave & Oak St	Subscriber	Male	1963
4736823	3/31/2015 18:21	3/31/2015 18:46	485	1507	181	LaSalle St & Illinois St	300	Broadway & Barry Ave	Subscriber	Male	1985
4736822	3/31/2015 18:21	3/31/2015 18:33	2089	712	122	Ogden Ave & Congress Pkwy	73	Jefferson St & Monroe St	Subscriber	Male	1985
4736819	3/31/2015 18:21	3/31/2015 18:24	2157	199	49	Dearborn St & Monroe St	174	Canal St & Madison St	Subscriber	Male	1969
4736816	3/31/2015 18:21	3/31/2015 18:36	385	904	29	Noble St & Milwaukee Ave	260	Kedzie Ave & Milwaukee Ave	Subscriber	Male	1989
4736815	3/31/2015 18:21	3/31/2015 18:23	2761	177	345	Lake Park Ave & 56th St	247	Shore Drive & 55th St	Subscriber	Male	1980
4736812	3/31/2015 18:20	3/31/2015 18:24	1378	213	115	Sheffield Ave & Wellington Ave	117	Wilton Ave & Belmont Ave	Subscriber	Female	1989
4736809	3/31/2015 18:20	3/31/2015 18:34	421	848	334	Lake Shore Dr & Belmont Ave	257	Lincoln Ave & Waveland Ave	Subscriber	Male	1988
4736808	3/31/2015 18:20	3/31/2015 18:34	135	860	44	State St & Randolph St	301	Clark St & Schiller St	Subscriber	Male	1990
4736806	3/31/2015 18:20	3/31/2015 18:27	613	462	67	Sheffield Ave & Fullerton Ave	166	Ashland Ave & Wrightwood Ave	Subscriber	Male	1967
4736805	3/31/2015 18:20	3/31/2015 18:26	521	380	56	Desplaines St & Kinzie St	77	Clinton St & Madison St	Subscriber	Female	1987
4736804	3/31/2015 18:19	3/31/2015 18:30	2098	677	49	Dearborn St & Monroe St	140	Dearborn Pkwy & Delaware Pl	Subscriber	Male	1978
4736801	3/31/2015 18:20	3/31/2015 18:34	1967	855	35	Streeter Dr & Illinois St	56	Desplaines St & Kinzie St	Customer
4736800	3/31/2015 18:20	3/31/2015 18:26	2296	354	305	Western Ave & Division St	69	Damen Ave & Pierce Ave	Subscriber	Male	1984
4736799	3/31/2015 18:20	3/31/2015 18:25	879	317	91	Clinton St & Washington Blvd	134	Peoria St & Jackson Blvd	Subscriber	Male	1979
4736798	3/31/2015 18:20	3/31/2015 18:24	1556	253	13	Wilton Ave & Diversey Pkwy	319	Greenview Ave & Diversey Pkwy	Subscriber	Male	1979
4736796	3/31/2015 18:19	3/31/2015 18:34	122	883	35	Streeter Dr & Illinois St	56	Desplaines St & Kinzie St	Customer
4736794	3/31/2015 18:19	3/31/2015 18:25	1980	348	328	Ellis Ave & 58th St	345	Lake Park Ave & 56th St	Subscriber	Male	1978
4736792	3/31/2015 18:19	3/31/2015 18:29	171	585	241	Morgan St & Polk St	342	Wolcott Ave & Polk St	Subscriber	Male	1996
4736791	3/31/2015 18:18	3/31/2015 18:23	2559	307	80	Aberdeen St & Madison St	80	Aberdeen St & Madison St	Subscriber	Male	1977
4736789	3/31/2015 18:19	3/31/2015 18:54	1314	2080	331	Halsted St & Blackhawk St	340	Clark St & Wrightwood Ave	Subscriber	Male	1960
4736787	3/31/2015 18:19	3/31/2015 18:24	1203	316	305	Western Ave & Division St	69	Damen Ave & Pierce Ave	Subscriber	Male	1982
4736784	3/31/2015 18:19	3/31/2015 18:31	1496	720	91	Clinton St & Washington Blvd	31	Franklin St & Chicago Ave	Subscriber	Male	1975
4736783	3/31/2015 18:18	3/31/2015 18:24	428	359	153	Southport Ave & Wellington Ave	227	Southport Ave & Waveland Ave	Customer
4736782	3/31/2015 18:18	3/31/2015 18:25	303	388	153	Southport Ave & Wellington Ave	227	Southport Ave & Waveland Ave	Customer
4736781	3/31/2015 18:18	3/31/2015 18:37	467	1105	126	Clark St & North Ave	240	Sheridan Rd & Irving Park Rd	Subscriber	Male	1985
4736780	3/31/2015 18:18	3/31/2015 18:24	2183	361	232	Pine Grove Ave & Waveland Ave	245	Clarendon Ave & Junior Ter	Subscriber	Female	1988
4736778	3/31/2015 18:18	3/31/2015 18:44	929	1565	340	Clark St & Wrightwood Ave	44	State St & Randolph St	Subscriber	Female	1983
4736775	3/31/2015 18:18	3/31/2015 18:22	50	236	71	Morgan St & Lake St	346	Ada St & Washington Blvd	Subscriber	Male	1979
4736774	3/31/2015 18:18	3/31/2015 18:41	2405	1409	254	Pine Grove Ave & Irving Park Rd	85	Michigan Ave & Oak St	Subscriber	Female	1991
4736772	3/31/2015 18:18	3/31/2015 18:27	1230	553	111	Sedgwick St & Huron St	141	Clark St & Lincoln Ave	Subscriber	Male	1964
4736771	3/31/2015 18:18	3/31/2015 18:40	661	1349	81	Daley Center Plaza	135	Halsted St & 21st St	Subscriber	Male	1957
4736769	3/31/2015 18:17	3/31/2015 18:40	1038	1372	122	Ogden Ave & Congress Pkwy	122	Ogden Ave & Congress Pkwy	Customer
4736767	3/31/2015 18:17	3/31/2015 18:21	2979	198	344	Ravenswood Ave & Lawrence Ave	326	Clark St & Leland Ave	Subscriber	Male	1987
4736764	3/31/2015 18:17	3/31/2015 18:38	1531	1240	85	Michigan Ave & Oak St	303	Broadway & Cornelia Ave	Subscriber	Male	1985
4736763	3/31/2015 18:17	3/31/2015 18:38	342	1213	91	Clinton St & Washington Blvd	309	Leavitt St & Armitage Ave	Subscriber	Male	1966
4736762	3/31/2015 18:17	3/31/2015 18:23	2760	325	299	Halsted St & Roscoe St	156	Clark St & Wellington Ave	Subscriber	Female	1977
4736759	3/31/2015 18:17	3/31/2015 18:32	1411	930	91	Clinton St & Washington Blvd	210	Ashland Ave & Division St	Subscriber	Female	1986
4736757	3/31/2015 18:17	3/31/2015 18:23	2551	392	51	Clark St & Randolph St	91	Clinton St & Washington Blvd	Subscriber	Male	1954
4736756	3/31/2015 18:17	3/31/2015 18:28	2623	688	31	Franklin St & Chicago Ave	49	Dearborn St & Monroe St	Subscriber	Male	1952
4736755	3/31/2015 18:17	3/31/2015 18:23	2181	363	44	State St & Randolph St	283	LaSalle St & Jackson Blvd	Subscriber	Male	1982
4736754	3/31/2015 18:17	3/31/2015 18:29	1918	747	242	Damen Ave & Leland Ave	131	Lincoln Ave & Belmont Ave	Subscriber	Female	1992
4736753	3/31/2015 18:16	3/31/2015 18:26	1725	562	111	Sedgwick St & Huron St	20	Sheffield Ave & Kingsbury St	Subscriber	Female	1984
4736749	3/31/2015 18:16	3/31/2015 18:35	2216	1091	49	Dearborn St & Monroe St	144	Larrabee St & Webster Ave	Subscriber	Male	1987
4736748	3/31/2015 18:16	3/31/2015 18:33	1709	983	333	Ashland Ave & Blackhawk St	126	Clark St & North Ave	Subscriber	Male	1985
4736746	3/31/2015 18:16	3/31/2015 18:29	295	733	268	Lake Shore Dr & North Blvd	20	Sheffield Ave & Kingsbury St	Subscriber	Male	1983
4736745	3/31/2015 18:16	3/31/2015 18:22	1412	348	304	Broadway & Waveland Ave	245	Clarendon Ave & Junior Ter	Subscriber	Male	1989
4736744	3/31/2015 18:16	3/31/2015 18:28	326	687	62	McCormick Place	237	MLK Jr Dr & 29th St	Subscriber	Female	1963
4736743	3/31/2015 18:16	3/31/2015 18:18	2024	150	350	Ashland Ave & Chicago Ave	30	Ashland Ave & Augusta Blvd	Subscriber	Male	1989
4736742	3/31/2015 18:16	3/31/2015 18:28	1324	742	283	LaSalle St & Jackson Blvd	31	Franklin St & Chicago Ave	Subscriber	Male	1983
4736741	3/31/2015 18:16	3/31/2015 18:29	2938	781	93	Sheffield Ave & Willow St	337	Clark St & Chicago Ave	Subscriber	Female	1963
4736740	3/31/2015 18:16	3/31/2015 18:23	807	395	344	Ravenswood Ave & Lawrence Ave	234	Clark St & Montrose Ave	Subscriber	Male	1970
4736739	3/31/2015 18:16	3/31/2015 18:35	705	1122	219	Damen Ave & Cortland St	340	Clark St & Wrightwood Ave	Subscriber	Male	1991
4736737	3/31/2015 18:16	3/31/2015 18:32	2949	978	90	Millennium Park	46	Wells St & Walton St	Subscriber	Female	1985
4736736	3/31/2015 18:15	3/31/2015 18:33	2130	1047	35	Streeter Dr & Illinois St	268	Lake Shore Dr & North Blvd	Customer
4736735	3/31/2015 18:15	3/31/2015 18:19	1100	184	340	Clark St & Wrightwood Ave	340	Clark St & Wrightwood Ave	Customer
4736734	3/31/2015 18:15	3/31/2015 18:31	1724	920	77	Clinton St & Madison St	199	Wabash Ave & Grand Ave	Subscriber	Female	1959
4736731	3/31/2015 18:10	3/31/2015 18:19	850	509	44	State St & Randolph St	106	State St & Pearson St	Subscriber	Male	1983
4736730	3/31/2015 18:08	3/31/2015 18:31	1297	1355	44	State St & Randolph St	127	Lincoln Ave & Fullerton Ave	Subscriber	Female	1989
4736728	3/31/2015 18:14	3/31/2015 18:19	1736	280	49	Dearborn St & Monroe St	174	Canal St & Madison St	Subscriber	Male	1988
4736727	3/31/2015 18:15	3/31/2015 18:24	1690	562	62	McCormick Place	59	Wabash Ave & Roosevelt Rd	Customer
4736726	3/31/2015 18:15	3/31/2015 18:20	2378	320	108	Halsted St & Polk St	134	Peoria St & Jackson Blvd	Subscriber	Male	1987
4736725	3/31/2015 18:15	3/31/2015 18:18	2804	186	291	Wells St & Evergreen Ave	118	Sedgwick St & North Ave	Subscriber	Male	1981
4736723	3/31/2015 18:15	3/31/2015 18:28	2628	819	192	Canal St & Adams St	26	McClurg Ct & Illinois St	Subscriber	Male	1984
4736719	3/31/2015 18:14	3/31/2015 18:32	267	1086	174	Canal St & Madison St	22	May St & Taylor St	Subscriber	Male	1991
4736717	3/31/2015 18:14	3/31/2015 18:21	862	432	240	Sheridan Rd & Irving Park Rd	347	Ashland Ave & Grace St	Subscriber	Male	1986
4736712	3/31/2015 18:13	3/31/2015 18:17	293	234	233	Sangamon St & Washington Blvd	91	Clinton St & Washington Blvd	Subscriber	Male	1965
4736709	3/31/2015 18:13	3/31/2015 18:28	2189	870	51	Clark St & Randolph St	186	Ogden Ave & Race Ave	Subscriber	Male	1984
4736703	3/31/2015 18:13	3/31/2015 18:28	1196	934	306	Sheridan Rd & Buena Ave	299	Halsted St & Roscoe St	Subscriber	Male	1950
4736702	3/31/2015 18:13	3/31/2015 18:21	988	479	49	Dearborn St & Monroe St	110	Dearborn St & Erie St	Subscriber	Male	1973
4736701	3/31/2015 18:13	3/31/2015 18:16	2166	175	210	Ashland Ave & Division St	130	Damen Ave & Division St	Subscriber	Male	1979
4736698	3/31/2015 18:13	3/31/2015 18:20	2186	427	210	Ashland Ave & Division St	305	Western Ave & Division St	Subscriber	Male	1972
4736697	3/31/2015 18:13	3/31/2015 18:21	102	470	192	Canal St & Adams St	111	Sedgwick St & Huron St	Subscriber	Male	1985
4736696	3/31/2015 18:10	3/31/2015 18:14	710	228	239	Western Ave & Leland Ave	243	Lincoln Ave & Leavitt St	Subscriber	Male	1980
4736692	3/31/2015 18:12	4/1/2015 7:48	42	48980	336	Cottage Grove Ave & 47th St	336	Cottage Grove Ave & 47th St	Customer
4736690	3/31/2015 18:12	3/31/2015 18:17	1735	279	114	Sheffield Ave & Addison St	226	Racine Ave & Belmont Ave	Subscriber	Female	1989
4736686	3/31/2015 18:12	3/31/2015 18:17	1460	296	114	Sheffield Ave & Addison St	226	Racine Ave & Belmont Ave	Subscriber	Male	1988
4736682	3/31/2015 18:10	3/31/2015 18:18	116	457	191	Canal St & Monroe St	181	LaSalle St & Illinois St	Subscriber	Male	1986
4736680	3/31/2015 18:11	3/31/2015 18:16	2898	291	87	Racine Ave & Fullerton Ave	166	Ashland Ave & Wrightwood Ave	Subscriber	Female	1990
4736679	3/31/2015 18:08	3/31/2015 18:21	202	775	122	Ogden Ave & Congress Pkwy	73	Jefferson St & Monroe St	Subscriber	Female	1957
4736678	3/31/2015 18:11	3/31/2015 18:31	1723	1164	160	Campbell Ave & North Ave	84	Union Ave & Grand Ave	Subscriber	Male	1991
4736672	3/31/2015 18:11	3/31/2015 18:17	1893	352	115	Sheffield Ave & Wellington Ave	250	Ashland Ave & Wellington Ave	Subscriber	Male	1981
4736671	3/31/2015 18:11	3/31/2015 18:28	235	1027	181	LaSalle St & Illinois St	224	Halsted St & Willow St	Subscriber	Female	1985
4736670	3/31/2015 18:11	3/31/2015 18:19	977	470	177	Theater on the Lake	334	Lake Shore Dr & Belmont Ave	Subscriber	Female	1971
4736661	3/31/2015 18:10	3/31/2015 18:19	2968	525	113	Bissell St & Armitage Ave	332	Halsted St & Diversey Pkwy	Subscriber	Female	1976
4736660	3/31/2015 18:10	3/31/2015 18:27	643	1005	61	Wood St & Milwaukee Ave	152	Lincoln Ave & Diversey Pkwy	Subscriber	Male	1966
4736659	3/31/2015 18:10	3/31/2015 18:19	2780	521	110	Dearborn St & Erie St	91	Clinton St & Washington Blvd	Subscriber	Male	1975
4736657	3/31/2015 18:10	3/31/2015 18:21	1250	654	165	Clark St & Grace St	316	Damen Ave & Sunnyside Ave	Subscriber	Female	1984
4736655	3/31/2015 18:10	3/31/2015 18:18	1897	484	219	Damen Ave & Cortland St	222	Milwaukee Ave & Rockwell St	Subscriber	Male	1987
4736653	3/31/2015 18:09	3/31/2015 18:14	2075	246	240	Sheridan Rd & Irving Park Rd	231	Sheridan Rd & Montrose Ave	Subscriber	Male	1983
4736649	3/31/2015 18:09	3/31/2015 18:18	2079	533	174	Canal St & Madison St	46	Wells St & Walton St	Subscriber	Male	1986
4736648	3/31/2015 18:09	3/31/2015 18:14	1034	300	149	Calumet Ave & 33rd St	263	Rhodes Ave & 32nd St	Customer
4736647	3/31/2015 18:09	3/31/2015 18:15	1816	318	149	Calumet Ave & 33rd St	263	Rhodes Ave & 32nd St	Customer
4736646	3/31/2015 18:09	3/31/2015 18:21	2307	728	31	Franklin St & Chicago Ave	313	Lakeview Ave & Fullerton Pkwy	Subscriber	Male	1981
4736643	3/31/2015 18:09	3/31/2015 18:26	302	993	340	Clark St & Wrightwood Ave	219	Damen Ave & Cortland St	Subscriber	Male	1986
4736641	3/31/2015 18:09	3/31/2015 18:12	1729	202	115	Sheffield Ave & Wellington Ave	153	Southport Ave & Wellington Ave	Subscriber	Male	1983
4736638	3/31/2015 18:09	3/31/2015 18:17	1247	472	198	Halsted St & Madison St	346	Ada St & Washington Blvd	Subscriber	Male	1978
4736637	3/31/2015 18:08	3/31/2015 18:12	2010	216	344	Ravenswood Ave & Lawrence Ave	311	Leavitt St & Lawrence Ave	Subscriber	Male	1991
4736634	3/31/2015 18:09	3/31/2015 18:11	227	135	113	Bissell St & Armitage Ave	327	Sheffield Ave & Webster Ave	Subscriber	Male	1975
4736633	3/31/2015 18:08	3/31/2015 18:20	2111	661	320	Loomis St & Lexington St	91	Clinton St & Washington Blvd	Subscriber	Male	1944
4736632	3/31/2015 18:09	3/31/2015 18:13	2394	292	138	Clybourn Ave & Division St	289	Wells St & Concord Ln	Subscriber	Male	1991
4736630	3/31/2015 18:08	3/31/2015 18:19	411	636	69	Damen Ave & Pierce Ave	123	California Ave & Milwaukee Ave	Subscriber	Female	1992
4736629	3/31/2015 18:08	3/31/2015 18:11	2164	164	298	Lincoln Ave & Belle Plaine Ave	314	Ravenswood Ave & Berteau Ave	Subscriber	Male	1982
4736628	3/31/2015 18:08	3/31/2015 18:13	39	302	344	Ravenswood Ave & Lawrence Ave	243	Lincoln Ave & Leavitt St	Subscriber	Male	1983
4736626	3/31/2015 18:08	3/31/2015 19:04	689	3346	206	Halsted St & Archer Ave	279	Halsted St & 35th St	Customer
4736624	3/31/2015 18:08	3/31/2015 18:13	1329	289	84	Union Ave & Grand Ave	111	Sedgwick St & Huron St	Subscriber	Male	1980
4736623	3/31/2015 18:08	3/31/2015 18:21	105	799	127	Lincoln Ave & Fullerton Ave	67	Sheffield Ave & Fullerton Ave	Customer
4736622	3/31/2015 18:08	3/31/2015 18:12	518	246	148	State St & 33rd St	149	Calumet Ave & 33rd St	Subscriber	Male	1987
4736619	3/31/2015 18:07	3/31/2015 18:14	1514	375	344	Ravenswood Ave & Lawrence Ave	234	Clark St & Montrose Ave	Subscriber	Male	1965
4736618	3/31/2015 18:07	3/31/2015 18:16	277	526	43	Michigan Ave & Washington St	91	Clinton St & Washington Blvd	Subscriber	Male	1951
4736617	3/31/2015 18:07	3/31/2015 18:23	2268	968	258	Logan Blvd & Elston Ave	210	Ashland Ave & Division St	Subscriber	Male	1985
4736616	3/31/2015 18:07	3/31/2015 18:13	1108	346	284	Michigan Ave & Jackson Blvd	255	Indiana Ave & Roosevelt Rd	Subscriber	Female	1953
4736615	3/31/2015 18:07	3/31/2015 18:15	339	495	284	Michigan Ave & Jackson Blvd	47	State St & Kinzie St	Subscriber	Male	1980
4736614	3/31/2015 18:05	3/31/2015 18:18	61	833	195	Columbus Dr & Randolph St	25	Michigan Ave & Pearson St	Subscriber	Male	1960
4736613	3/31/2015 18:07	3/31/2015 18:13	1696	386	344	Ravenswood Ave & Lawrence Ave	243	Lincoln Ave & Leavitt St	Subscriber	Female	1969
4736608	3/31/2015 18:07	3/31/2015 18:11	2412	240	134	Peoria St & Jackson Blvd	75	Canal St & Jackson Blvd	Subscriber	Male	1977
4736606	3/31/2015 18:07	3/31/2015 18:20	385	826	49	Dearborn St & Monroe St	29	Noble St & Milwaukee Ave	Subscriber	Male	1989
4736605	3/31/2015 18:07	3/31/2015 18:20	1652	813	134	Peoria St & Jackson Blvd	214	Damen Ave & Grand Ave	Subscriber	Male	1987
4736603	3/31/2015 18:07	3/31/2015 18:20	2544	786	220	Hampden Ct & Diversey Pkwy	113	Bissell St & Armitage Ave	Subscriber	Female	1985
4736602	3/31/2015 18:07	3/31/2015 18:20	2955	793	220	Hampden Ct & Diversey Pkwy	113	Bissell St & Armitage Ave	Subscriber	Male	1985
4736601	3/31/2015 18:06	3/31/2015 18:15	1475	554	212	Wells St & Hubbard St	264	Stetson Ave & South Water St	Subscriber	Male	1983
4736600	3/31/2015 18:06	3/31/2015 18:17	151	653	130	Damen Ave & Division St	93	Sheffield Ave & Willow St	Subscriber	Male	1985
4736599	3/31/2015 18:06	3/31/2015 18:17	1062	659	130	Damen Ave & Division St	93	Sheffield Ave & Willow St	Subscriber	Female	1983
4736597	3/31/2015 18:06	3/31/2015 18:20	1296	820	176	Clark St & Elm St	324	Stockton Dr & Wrightwood Ave	Subscriber	Male	1977
4736594	3/31/2015 18:06	3/31/2015 18:14	1162	528	25	Michigan Ave & Pearson St	196	Cityfront Plaza Dr & Pioneer Ct	Subscriber	Male	1984
4736593	3/31/2015 18:06	3/31/2015 18:21	2329	953	241	Morgan St & Polk St	86	Eckhart Park	Subscriber	Male	1986
4736592	3/31/2015 18:05	3/31/2015 18:12	2712	377	337	Clark St & Chicago Ave	48	Larrabee St & Kingsbury St	Subscriber	Male	1987
4736589	3/31/2015 18:05	3/31/2015 18:21	755	918	331	Halsted St & Blackhawk St	81	Daley Center Plaza	Subscriber	Male	1983
4736588	3/31/2015 18:05	3/31/2015 18:10	2797	312	58	Marshfield Ave & Cortland St	310	Damen Ave & Charleston St	Subscriber	Male	1976
4736587	3/31/2015 18:04	3/31/2015 18:11	2533	435	58	Marshfield Ave & Cortland St	113	Bissell St & Armitage Ave	Subscriber	Female	1991
4736586	3/31/2015 18:04	3/31/2015 18:14	609	590	58	Marshfield Ave & Cortland St	288	Larrabee St & Armitage Ave	Subscriber	Female	1992
4736585	3/31/2015 18:03	3/31/2015 18:15	1201	706	58	Marshfield Ave & Cortland St	159	Claremont Ave & Hirsch St	Subscriber	Male	1987
4736584	3/31/2015 18:01	3/31/2015 18:08	2686	451	58	Marshfield Ave & Cortland St	60	Dayton St & North Ave	Subscriber	Male	1982
4736583	3/31/2015 18:03	3/31/2015 18:08	1960	251	67	Sheffield Ave & Fullerton Ave	190	Southport Ave & Wrightwood Ave	Subscriber	Male	1955
4736580	3/31/2015 18:05	3/31/2015 18:15	1817	595	80	Aberdeen St & Madison St	191	Canal St & Monroe St	Subscriber	Male	1975
4736577	3/31/2015 18:05	3/31/2015 18:09	130	238	77	Clinton St & Madison St	36	Franklin St & Jackson Blvd	Subscriber	Male	1979
4736576	3/31/2015 18:05	3/31/2015 18:11	683	375	49	Dearborn St & Monroe St	100	Orleans St & Merchandise Mart Plaza	Subscriber	Male	1988
4736575	3/31/2015 18:05	3/31/2015 18:25	441	1237	199	Wabash Ave & Grand Ave	214	Damen Ave & Grand Ave	Subscriber	Female	1987
4736572	3/31/2015 18:04	3/31/2015 18:09	1412	299	245	Clarendon Ave & Junior Ter	304	Broadway & Waveland Ave	Subscriber	Male	1989
4736570	3/31/2015 18:04	3/31/2015 18:11	1300	405	33	State St & Van Buren St	72	State St & 16th St	Subscriber	Male	1979
4736569	3/31/2015 18:04	3/31/2015 18:16	370	758	114	Sheffield Ave & Addison St	250	Ashland Ave & Wellington Ave	Subscriber	Male	1980
4736568	3/31/2015 18:04	3/31/2015 18:12	2578	448	19	Loomis St & Taylor St	342	Wolcott Ave & Polk St	Subscriber	Male	1989
4736566	3/31/2015 18:04	3/31/2015 18:11	461	378	56	Desplaines St & Kinzie St	212	Wells St & Hubbard St	Subscriber	Male	1991
4736565	3/31/2015 18:04	3/31/2015 18:47	3021	2552	210	Ashland Ave & Division St	210	Ashland Ave & Division St	Subscriber	Male	1985
4736561	3/31/2015 18:04	3/31/2015 18:29	1165	1522	52	Michigan Ave & Lake St	16	Wood St & North Ave	Subscriber	Female	1983
4736560	3/31/2015 18:04	3/31/2015 18:16	2527	718	49	Dearborn St & Monroe St	176	Clark St & Elm St	Subscriber	Male	1957
4736557	3/31/2015 18:04	3/31/2015 18:17	1432	807	350	Ashland Ave & Chicago Ave	331	Halsted St & Blackhawk St	Subscriber	Female	1983
4736556	3/31/2015 18:04	3/31/2015 18:19	881	918	260	Kedzie Ave & Milwaukee Ave	152	Lincoln Ave & Diversey Pkwy	Subscriber	Male	1985
4736554	3/31/2015 18:03	3/31/2015 18:06	830	194	243	Lincoln Ave & Leavitt St	239	Western Ave & Leland Ave	Subscriber	Male	1982
4736552	3/31/2015 18:03	3/31/2015 18:23	2793	1171	181	LaSalle St & Illinois St	324	Stockton Dr & Wrightwood Ave	Subscriber	Male	1990
4736550	3/31/2015 18:03	3/31/2015 18:27	2487	1409	119	Ashland Ave & Lake St	128	Damen Ave & Chicago Ave	Subscriber	Male	1973
4736547	3/31/2015 18:03	3/31/2015 18:14	2889	663	84	Union Ave & Grand Ave	26	McClurg Ct & Illinois St	Subscriber	Male	1986
4736546	3/31/2015 18:03	3/31/2015 18:16	295	783	85	Michigan Ave & Oak St	268	Lake Shore Dr & North Blvd	Subscriber	Male	1983
4736544	3/31/2015 18:03	3/31/2015 18:05	1696	160	242	Damen Ave & Leland Ave	344	Ravenswood Ave & Lawrence Ave	Subscriber	Male	1988
4736543	3/31/2015 18:02	3/31/2015 18:14	506	669	164	Franklin St & Lake St	176	Clark St & Elm St	Subscriber	Male	1988
4736542	3/31/2015 18:03	3/31/2015 18:31	1048	1707	100	Orleans St & Merchandise Mart Plaza	257	Lincoln Ave & Waveland Ave	Subscriber	Male	1977
4736540	3/31/2015 18:03	3/31/2015 18:42	1991	2350	212	Wells St & Hubbard St	243	Lincoln Ave & Leavitt St	Subscriber	Male	1983
4736539	3/31/2015 18:02	3/31/2015 18:16	326	791	178	State St & 19th St	62	McCormick Place	Subscriber	Female	1963
4736537	3/31/2015 18:02	3/31/2015 18:08	988	346	91	Clinton St & Washington Blvd	49	Dearborn St & Monroe St	Subscriber	Male	1978
4736536	3/31/2015 18:02	3/31/2015 18:11	2945	571	192	Canal St & Adams St	29	Noble St & Milwaukee Ave	Subscriber	Male	1989
4736535	3/31/2015 18:02	3/31/2015 18:09	902	459	45	Michigan Ave & Congress Pkwy	195	Columbus Dr & Randolph St	Subscriber	Male	1957
4736528	3/31/2015 18:01	3/31/2015 18:03	1533	114	256	Broadway & Sheridan Rd	254	Pine Grove Ave & Irving Park Rd	Subscriber	Male	1972
4736527	3/31/2015 18:01	3/31/2015 18:05	1982	224	166	Ashland Ave & Wrightwood Ave	343	Racine Ave & Wrightwood Ave	Subscriber	Female	1991
4736524	3/31/2015 18:01	3/31/2015 18:36	1770	2080	76	Lake Shore Dr & Monroe St	76	Lake Shore Dr & Monroe St	Customer
4736521	3/31/2015 18:01	3/31/2015 18:06	2804	287	31	Franklin St & Chicago Ave	291	Wells St & Evergreen Ave	Subscriber	Male	1981
4736518	3/31/2015 18:01	3/31/2015 18:05	416	279	240	Sheridan Rd & Irving Park Rd	312	Clarendon Ave & Gordon Ter	Subscriber	Female	1991
4736517	3/31/2015 17:56	3/31/2015 18:05	211	554	84	Union Ave & Grand Ave	23	Orleans St & Elm St	Subscriber	Male	1988
4736516	3/31/2015 18:01	3/31/2015 18:05	1214	279	240	Sheridan Rd & Irving Park Rd	312	Clarendon Ave & Gordon Ter	Subscriber	Male	1990
4736511	3/31/2015 18:00	3/31/2015 18:15	1593	890	289	Wells St & Concord Ln	153	Southport Ave & Wellington Ave	Subscriber	Male	1989
4736510	3/31/2015 18:00	3/31/2015 18:25	2295	1482	227	Southport Ave & Waveland Ave	334	Lake Shore Dr & Belmont Ave	Customer
4736507	3/31/2015 18:00	3/31/2015 18:35	491	2086	212	Wells St & Hubbard St	296	Broadway & Belmont Ave	Customer
4736503	3/31/2015 18:00	3/31/2015 18:10	617	637	44	State St & Randolph St	176	Clark St & Elm St	Subscriber	Male	1990
4736500	3/31/2015 18:00	3/31/2015 18:23	2940	1400	43	Michigan Ave & Washington St	61	Wood St & Milwaukee Ave	Subscriber	Female	1984
4736498	3/31/2015 18:00	3/31/2015 18:37	1659	2229	174	Canal St & Madison St	123	California Ave & Milwaukee Ave	Subscriber	Male	1977
4736497	3/31/2015 18:00	3/31/2015 18:04	2233	280	318	Southport Ave & Irving Park Rd	234	Clark St & Montrose Ave	Subscriber	Male	1984
4736495	3/31/2015 17:59	3/31/2015 18:04	1861	256	115	Sheffield Ave & Wellington Ave	153	Southport Ave & Wellington Ave	Subscriber	Male	1987
4736494	3/31/2015 17:59	3/31/2015 18:02	495	162	210	Ashland Ave & Division St	30	Ashland Ave & Augusta Blvd	Subscriber	Male	1970
4736491	3/31/2015 17:59	3/31/2015 18:08	613	537	143	Sedgwick St & Webster Ave	67	Sheffield Ave & Fullerton Ave	Subscriber	Female	1965
4736489	3/31/2015 17:59	3/31/2015 18:02	670	166	69	Damen Ave & Pierce Ave	315	Leavitt St & Hirsch St	Subscriber	Male	1975
4736487	3/31/2015 17:59	3/31/2015 18:07	24	504	54	Ogden Ave & Chicago Ave	337	Clark St & Chicago Ave	Subscriber	Male	1987
4736485	3/31/2015 17:59	3/31/2015 18:03	2993	240	183	Damen Ave & Augusta Blvd	30	Ashland Ave & Augusta Blvd	Subscriber	Female	1976
4736484	3/31/2015 17:59	3/31/2015 18:07	264	462	134	Peoria St & Jackson Blvd	283	LaSalle St & Jackson Blvd	Subscriber	Male	1984
4736483	3/31/2015 17:59	3/31/2015 18:03	2493	226	301	Clark St & Schiller St	289	Wells St & Concord Ln	Subscriber	Male	1992
4736481	3/31/2015 17:59	3/31/2015 18:25	1845	1593	227	Southport Ave & Waveland Ave	334	Lake Shore Dr & Belmont Ave	Customer
4736480	3/31/2015 17:59	3/31/2015 18:03	2715	261	212	Wells St & Hubbard St	110	Dearborn St & Erie St	Subscriber	Male	1991
4736479	3/31/2015 17:58	3/31/2015 18:04	2679	344	118	Sedgwick St & North Ave	143	Sedgwick St & Webster Ave	Subscriber	Male	1969
4736478	3/31/2015 17:58	3/31/2015 18:08	1702	589	56	Desplaines St & Kinzie St	46	Wells St & Walton St	Subscriber	Male	1985
4736475	3/31/2015 17:58	3/31/2015 18:03	2454	259	240	Sheridan Rd & Irving Park Rd	292	Southport Ave & Clark St	Subscriber	Female	1965
4736474	3/31/2015 17:58	3/31/2015 18:00	2725	99	60	Dayton St & North Ave	20	Sheffield Ave & Kingsbury St	Subscriber	Male	1988
4736471	3/31/2015 17:58	3/31/2015 18:12	2411	817	334	Lake Shore Dr & Belmont Ave	114	Sheffield Ave & Addison St	Subscriber	Male	1970
4736466	3/31/2015 17:57	3/31/2015 18:02	124	265	253	Clifton Ave & Lawrence Ave	326	Clark St & Leland Ave	Subscriber	Male	1974
4736462	3/31/2015 17:58	3/31/2015 18:10	2678	727	98	LaSalle St & Washington St	99	Lake Shore Dr & Ohio St	Subscriber	Male	1983
4736461	3/31/2015 17:58	3/31/2015 18:09	2552	695	293	Broadway & Wilson Ave	239	Western Ave & Leland Ave	Subscriber	Male	1986
4736459	3/31/2015 17:57	3/31/2015 18:04	134	398	289	Wells St & Concord Ln	144	Larrabee St & Webster Ave	Subscriber	Female	1970
4736457	3/31/2015 17:57	3/31/2015 18:21	2905	1432	122	Ogden Ave & Congress Pkwy	273	Michigan Ave & 16th St	Subscriber	Female	1990
4736456	3/31/2015 17:57	3/31/2015 18:15	2108	1058	174	Canal St & Madison St	289	Wells St & Concord Ln	Subscriber	Male	1980
4736453	3/31/2015 17:57	3/31/2015 18:07	359	604	49	Dearborn St & Monroe St	76	Lake Shore Dr & Monroe St	Subscriber	Male	1960
4736452	3/31/2015 17:57	3/31/2015 18:03	1108	352	255	Indiana Ave & Roosevelt Rd	284	Michigan Ave & Jackson Blvd	Subscriber	Male	1979
4736449	3/31/2015 17:57	3/31/2015 18:02	664	319	284	Michigan Ave & Jackson Blvd	255	Indiana Ave & Roosevelt Rd	Subscriber	Male	1962
4736447	3/31/2015 17:57	3/31/2015 18:08	1411	669	43	Michigan Ave & Washington St	91	Clinton St & Washington Blvd	Subscriber	Male	1983
4736445	3/31/2015 17:57	3/31/2015 18:04	1440	464	111	Sedgwick St & Huron St	91	Clinton St & Washington Blvd	Subscriber	Male	1969
4736443	3/31/2015 17:56	3/31/2015 18:04	2933	448	230	Lincoln Ave & Roscoe St	228	Damen Ave & Melrose Ave	Subscriber	Female	1977
4736441	3/31/2015 17:56	3/31/2015 18:20	1194	1430	49	Dearborn St & Monroe St	128	Damen Ave & Chicago Ave	Subscriber	Male	1965
4736439	3/31/2015 17:56	3/31/2015 18:23	2903	1624	181	LaSalle St & Illinois St	260	Kedzie Ave & Milwaukee Ave	Subscriber	Male	1984
4736438	3/31/2015 17:52	3/31/2015 17:59	683	408	181	LaSalle St & Illinois St	49	Dearborn St & Monroe St	Subscriber	Female	1988
4736437	3/31/2015 17:56	3/31/2015 18:11	2059	898	16	Wood St & North Ave	112	Green St & Randolph St	Subscriber	Female	1987
4736434	3/31/2015 17:56	3/31/2015 18:02	562	398	14	Morgan St & 18th St	108	Halsted St & Polk St	Subscriber	Male	1988
4736432	3/31/2015 17:56	3/31/2015 18:37	207	2497	76	Lake Shore Dr & Monroe St	52	Michigan Ave & Lake St	Customer
4736431	3/31/2015 17:56	3/31/2015 18:00	309	271	118	Sedgwick St & North Ave	143	Sedgwick St & Webster Ave	Subscriber	Male	1984
4736429	3/31/2015 17:56	3/31/2015 18:03	112	447	344	Ravenswood Ave & Lawrence Ave	243	Lincoln Ave & Leavitt St	Subscriber	Female	1979
4736422	3/31/2015 17:56	3/31/2015 18:04	2932	501	204	Prairie Ave & Garfield Blvd	248	Woodlawn Ave & 55th St	Subscriber	Male	1973
4736420	3/31/2015 17:55	3/31/2015 17:57	1196	106	240	Sheridan Rd & Irving Park Rd	306	Sheridan Rd & Buena Ave	Subscriber	Male	1984
4736419	3/31/2015 17:56	3/31/2015 18:06	239	609	240	Sheridan Rd & Irving Park Rd	230	Lincoln Ave & Roscoe St	Subscriber	Male	1974
4736414	3/31/2015 17:55	3/31/2015 18:04	2228	540	321	Wabash Ave & 8th St	33	State St & Van Buren St	Customer
4736413	3/31/2015 17:55	3/31/2015 18:20	1732	1476	24	Fairbanks Ct & Grand Ave	33	State St & Van Buren St	Subscriber	Male	1968
4736411	3/31/2015 17:55	3/31/2015 18:14	2814	1123	191	Canal St & Monroe St	144	Larrabee St & Webster Ave	Subscriber	Male	1986
4736408	3/31/2015 17:55	3/31/2015 18:02	2989	454	303	Broadway & Cornelia Ave	226	Racine Ave & Belmont Ave	Subscriber	Male	1987
4736407	3/31/2015 17:55	3/31/2015 18:07	779	701	112	Green St & Randolph St	26	McClurg Ct & Illinois St	Subscriber	Male	1968
4736406	3/31/2015 17:55	3/31/2015 18:16	2929	1304	37	Dearborn St & Adams St	333	Ashland Ave & Blackhawk St	Subscriber	Female	1984
4736405	3/31/2015 17:51	3/31/2015 18:03	2039	736	37	Dearborn St & Adams St	59	Wabash Ave & Roosevelt Rd	Subscriber	Male	1982
4736404	3/31/2015 17:51	3/31/2015 17:58	2899	401	37	Dearborn St & Adams St	77	Clinton St & Madison St	Subscriber	Male	1971
4736402	3/31/2015 17:55	3/31/2015 18:03	1587	496	31	Franklin St & Chicago Ave	211	St. Clair St & Erie St	Subscriber	Male	1990
4736398	3/31/2015 17:54	3/31/2015 18:07	1330	779	75	Canal St & Jackson Blvd	33	State St & Van Buren St	Subscriber	Male	1990
4736395	3/31/2015 17:54	3/31/2015 17:59	2952	279	217	May St & Fulton St	54	Ogden Ave & Chicago Ave	Subscriber	Male	1965
4736393	3/31/2015 17:54	3/31/2015 18:07	1977	776	75	Canal St & Jackson Blvd	33	State St & Van Buren St	Subscriber	Male	1990
4736392	3/31/2015 17:54	3/31/2015 18:04	127	581	301	Clark St & Schiller St	329	Lake Shore Dr & Diversey Pkwy	Subscriber	Male	1976
4736389	3/31/2015 17:54	3/31/2015 18:04	1301	636	284	Michigan Ave & Jackson Blvd	73	Jefferson St & Monroe St	Subscriber	Male	1988
4736387	3/31/2015 17:54	3/31/2015 17:57	260	213	289	Wells St & Concord Ln	94	Clark St & Armitage Ave	Subscriber	Male	1972
4736386	3/31/2015 17:54	3/31/2015 18:21	1841	1655	91	Clinton St & Washington Blvd	153	Southport Ave & Wellington Ave	Subscriber	Male	1981
4736383	3/31/2015 17:53	3/31/2015 18:17	661	1391	147	Indiana Ave & 26th St	81	Daley Center Plaza	Subscriber	Male	1971
4736382	3/31/2015 17:53	3/31/2015 18:03	2387	561	31	Franklin St & Chicago Ave	301	Clark St & Schiller St	Subscriber	Male	1961
4736381	3/31/2015 17:53	3/31/2015 18:07	1763	853	31	Franklin St & Chicago Ave	300	Broadway & Barry Ave	Subscriber	Male	1985
4736379	3/31/2015 17:53	3/31/2015 18:26	1586	1991	67	Sheffield Ave & Fullerton Ave	67	Sheffield Ave & Fullerton Ave	Customer
4736377	3/31/2015 17:53	3/31/2015 18:11	972	1073	35	Streeter Dr & Illinois St	177	Theater on the Lake	Subscriber	Male	1976
4736376	3/31/2015 17:53	3/31/2015 18:02	93	534	239	Western Ave & Leland Ave	316	Damen Ave & Sunnyside Ave	Subscriber	Male	1970
4736373	3/31/2015 17:53	3/31/2015 18:04	61	680	77	Clinton St & Madison St	195	Columbus Dr & Randolph St	Subscriber	Male	1980
4736372	3/31/2015 17:53	3/31/2015 18:00	135	414	77	Clinton St & Madison St	44	State St & Randolph St	Subscriber	Male	1983
4736371	3/31/2015 17:53	3/31/2015 17:59	445	376	127	Lincoln Ave & Fullerton Ave	190	Southport Ave & Wrightwood Ave	Subscriber	Male	1971
4736370	3/31/2015 17:53	3/31/2015 17:56	1640	224	117	Wilton Ave & Belmont Ave	154	Southport Ave & Belmont Ave	Subscriber	Male	1983
4736365	3/31/2015 17:52	3/31/2015 18:28	1153	2193	67	Sheffield Ave & Fullerton Ave	67	Sheffield Ave & Fullerton Ave	Customer
4736360	3/31/2015 17:51	3/31/2015 17:55	1255	232	219	Damen Ave & Cortland St	116	Western Ave & Winnebago Ave	Subscriber	Male	1972
4736358	3/31/2015 17:51	3/31/2015 18:00	130	563	53	Wells St & Erie St	77	Clinton St & Madison St	Subscriber	Male	1984
4736356	3/31/2015 17:51	3/31/2015 17:55	1096	269	69	Damen Ave & Pierce Ave	305	Western Ave & Division St	Subscriber	Male	1973
4736353	3/31/2015 17:51	3/31/2015 17:57	2788	383	53	Wells St & Erie St	138	Clybourn Ave & Division St	Subscriber	Male	1985
4736352	3/31/2015 17:51	3/31/2015 17:58	2408	410	119	Ashland Ave & Lake St	86	Eckhart Park	Subscriber	Male	1974
4736350	3/31/2015 17:51	3/31/2015 17:53	2661	151	244	Ravenswood Ave & Irving Park Rd	246	Ashland Ave & Belle Plaine Ave	Subscriber	Male	1949
4736347	3/31/2015 17:50	3/31/2015 18:05	1250	884	316	Damen Ave & Sunnyside Ave	165	Clark St & Grace St	Subscriber	Female	1984
4736346	3/31/2015 17:47	3/31/2015 17:55	2617	486	66	Clinton St & Lake St	346	Ada St & Washington Blvd	Subscriber	Male	1982
4736345	3/31/2015 17:46	3/31/2015 18:00	67	865	66	Clinton St & Lake St	291	Wells St & Evergreen Ave	Subscriber	Male	1986
4736343	3/31/2015 17:50	3/31/2015 18:05	436	876	31	Franklin St & Chicago Ave	313	Lakeview Ave & Fullerton Pkwy	Subscriber	Female	1983
4736342	3/31/2015 17:50	3/31/2015 18:02	716	738	31	Franklin St & Chicago Ave	331	Halsted St & Blackhawk St	Subscriber	Male	1984
4736340	3/31/2015 17:47	3/31/2015 17:50	1900	169	90	Millennium Park	45	Michigan Ave & Congress Pkwy	Subscriber	Male	1962
4736337	3/31/2015 17:50	3/31/2015 17:58	227	474	289	Wells St & Concord Ln	113	Bissell St & Armitage Ave	Subscriber	Female	1976
4736335	3/31/2015 17:50	3/31/2015 18:01	2319	631	77	Clinton St & Madison St	29	Noble St & Milwaukee Ave	Subscriber	Male	1989
4736333	3/31/2015 17:50	3/31/2015 18:10	2626	1193	176	Clark St & Elm St	128	Damen Ave & Chicago Ave	Subscriber	Female	1983
4736328	3/31/2015 17:50	3/31/2015 18:03	1594	815	345	Lake Park Ave & 56th St	328	Ellis Ave & 58th St	Customer
4736324	3/31/2015 17:50	3/31/2015 18:04	2121	895	77	Clinton St & Madison St	16	Wood St & North Ave	Subscriber	Male	1978
4736323	3/31/2015 17:49	3/31/2015 18:04	2931	878	254	Pine Grove Ave & Irving Park Rd	254	Pine Grove Ave & Irving Park Rd	Subscriber	Male	1992
4736322	3/31/2015 17:49	3/31/2015 17:54	1201	297	309	Leavitt St & Armitage Ave	58	Marshfield Ave & Cortland St	Subscriber	Male	1964
4736317	3/31/2015 17:49	3/31/2015 17:55	259	365	114	Sheffield Ave & Addison St	318	Southport Ave & Irving Park Rd	Subscriber	Male	1991
4736308	3/31/2015 17:49	3/31/2015 17:53	1412	268	240	Sheridan Rd & Irving Park Rd	245	Clarendon Ave & Junior Ter	Subscriber	Male	1980
4736307	3/31/2015 17:49	3/31/2015 17:57	125	504	100	Orleans St & Merchandise Mart Plaza	75	Canal St & Jackson Blvd	Subscriber	Male	1963
4736306	3/31/2015 17:49	3/31/2015 18:01	1413	749	43	Michigan Ave & Washington St	25	Michigan Ave & Pearson St	Customer
4736305	3/31/2015 17:49	3/31/2015 17:53	2147	259	240	Sheridan Rd & Irving Park Rd	292	Southport Ave & Clark St	Subscriber	Female	1956
4736302	3/31/2015 17:49	3/31/2015 17:50	2265	80	244	Ravenswood Ave & Irving Park Rd	314	Ravenswood Ave & Berteau Ave	Subscriber	Male	1990
4736300	3/31/2015 17:44	3/31/2015 17:56	2769	686	283	LaSalle St & Jackson Blvd	176	Clark St & Elm St	Subscriber	Male	1983
4736299	3/31/2015 17:48	3/31/2015 17:53	1345	272	169	Canal St & Harrison St	191	Canal St & Monroe St	Subscriber	Female	1965
4736296	3/31/2015 17:48	3/31/2015 17:58	2116	577	122	Ogden Ave & Congress Pkwy	134	Peoria St & Jackson Blvd	Subscriber	Female	1986
4736295	3/31/2015 17:48	3/31/2015 17:56	1804	496	176	Clark St & Elm St	212	Wells St & Hubbard St	Subscriber	Male	1964
4736294	3/31/2015 17:48	3/31/2015 17:50	509	109	113	Bissell St & Armitage Ave	113	Bissell St & Armitage Ave	Subscriber	Male	1987
4736292	3/31/2015 17:48	3/31/2015 18:13	1053	1476	100	Orleans St & Merchandise Mart Plaza	330	Lincoln Ave & Addison St	Subscriber	Male	1984
4736290	3/31/2015 17:48	3/31/2015 18:00	2343	704	210	Ashland Ave & Division St	159	Claremont Ave & Hirsch St	Subscriber	Male	1992
4736286	3/31/2015 17:48	3/31/2015 17:55	1724	448	283	LaSalle St & Jackson Blvd	77	Clinton St & Madison St	Subscriber	Male	1973
4736285	3/31/2015 17:48	3/31/2015 17:50	2603	160	137	Morgan Ave & 14th Pl	14	Morgan St & 18th St	Subscriber	Female	1980
4736284	3/31/2015 17:48	3/31/2015 18:07	1689	1172	334	Lake Shore Dr & Belmont Ave	295	Broadway & Argyle St	Customer
4736283	3/31/2015 17:48	3/31/2015 17:54	736	353	192	Canal St & Adams St	66	Clinton St & Lake St	Subscriber	Female	1991
4736282	3/31/2015 17:48	3/31/2015 17:56	1322	507	225	Halsted St & Dickens Ave	60	Dayton St & North Ave	Subscriber	Male	1985
4736281	3/31/2015 17:47	3/31/2015 18:05	3046	1057	198	Halsted St & Madison St	94	Clark St & Armitage Ave	Subscriber	Male	1983
4736280	3/31/2015 17:46	3/31/2015 17:59	1755	814	232	Pine Grove Ave & Waveland Ave	127	Lincoln Ave & Fullerton Ave	Subscriber	Female	1973
4736279	3/31/2015 17:48	3/31/2015 17:49	1533	109	254	Pine Grove Ave & Irving Park Rd	256	Broadway & Sheridan Rd	Subscriber	Male	1972
4736273	3/31/2015 17:47	3/31/2015 17:54	1315	414	213	Leavitt St & North Ave	130	Damen Ave & Division St	Subscriber	Male	1987
4736272	3/31/2015 17:47	3/31/2015 18:10	380	1367	212	Wells St & Hubbard St	220	Hampden Ct & Diversey Pkwy	Subscriber	Male	1987
4736271	3/31/2015 17:47	3/31/2015 17:58	2431	672	293	Broadway & Wilson Ave	239	Western Ave & Leland Ave	Subscriber	Male	1986
4736270	3/31/2015 17:47	3/31/2015 18:10	120	1367	212	Wells St & Hubbard St	220	Hampden Ct & Diversey Pkwy	Subscriber	Female	1990
4736269	3/31/2015 17:47	3/31/2015 17:51	766	241	205	Paulina St & 18th St	129	Blue Island Ave & 18th St	Subscriber	Male	1991
4736267	3/31/2015 17:45	3/31/2015 18:05	2055	1249	195	Columbus Dr & Randolph St	27	Larrabee St & North Ave	Subscriber	Male	1981
4736266	3/31/2015 17:47	3/31/2015 17:51	738	274	240	Sheridan Rd & Irving Park Rd	246	Ashland Ave & Belle Plaine Ave	Subscriber	Male	1969
4736265	3/31/2015 17:47	3/31/2015 18:09	2278	1348	31	Franklin St & Chicago Ave	340	Clark St & Wrightwood Ave	Subscriber	Female	1985
4736263	3/31/2015 17:47	3/31/2015 18:03	2487	976	44	State St & Randolph St	119	Ashland Ave & Lake St	Subscriber	Male	1973
4736260	3/31/2015 17:47	3/31/2015 17:54	2318	459	217	May St & Fulton St	91	Clinton St & Washington Blvd	Subscriber	Male	1979
4736257	3/31/2015 17:46	3/31/2015 17:55	237	544	111	Sedgwick St & Huron St	331	Halsted St & Blackhawk St	Subscriber	Male	1966
4736255	3/31/2015 17:46	3/31/2015 17:48	320	95	98	LaSalle St & Washington St	51	Clark St & Randolph St	Subscriber	Male	1961
4736252	3/31/2015 17:46	3/31/2015 18:06	846	1204	212	Wells St & Hubbard St	324	Stockton Dr & Wrightwood Ave	Subscriber	Male	1985
4736250	3/31/2015 17:46	3/31/2015 17:54	1666	484	31	Franklin St & Chicago Ave	289	Wells St & Concord Ln	Subscriber	Male	1985
4736248	3/31/2015 17:46	3/31/2015 18:09	2895	1411	212	Wells St & Hubbard St	319	Greenview Ave & Diversey Pkwy	Subscriber	Male	1991
4736246	3/31/2015 17:46	3/31/2015 18:02	56	946	91	Clinton St & Washington Blvd	176	Clark St & Elm St	Subscriber	Male	1973
4736245	3/31/2015 17:46	3/31/2015 17:50	963	231	123	California Ave & Milwaukee Ave	290	Kedzie Ave & Palmer Ct	Subscriber	Male	1979
4736244	3/31/2015 17:46	3/31/2015 17:55	814	550	54	Ogden Ave & Chicago Ave	61	Wood St & Milwaukee Ave	Subscriber	Male	1989
4736242	3/31/2015 17:46	3/31/2015 17:51	506	321	53	Wells St & Erie St	164	Franklin St & Lake St	Subscriber	Male	1989
4736241	3/31/2015 17:45	3/31/2015 17:57	584	734	59	Wabash Ave & Roosevelt Rd	147	Indiana Ave & 26th St	Subscriber	Female	1986
4736240	3/31/2015 17:45	3/31/2015 17:53	2748	469	240	Sheridan Rd & Irving Park Rd	227	Southport Ave & Waveland Ave	Subscriber	Male	1988
4736237	3/31/2015 17:45	3/31/2015 17:52	1991	416	192	Canal St & Adams St	212	Wells St & Hubbard St	Subscriber	Male	1984
4736235	3/31/2015 17:45	3/31/2015 17:55	2681	614	52	Michigan Ave & Lake St	91	Clinton St & Washington Blvd	Subscriber	Male	1961
4736233	3/31/2015 17:45	3/31/2015 17:52	2556	449	52	Michigan Ave & Lake St	174	Canal St & Madison St	Subscriber	Male	1972
4736232	3/31/2015 17:45	3/31/2015 18:01	342	933	122	Ogden Ave & Congress Pkwy	91	Clinton St & Washington Blvd	Subscriber	Male	1966
4736231	3/31/2015 17:45	3/31/2015 18:35	136	3005	68	Clinton St & Tilden St	72	State St & 16th St	Subscriber	Male	1969
4736230	3/31/2015 17:45	3/31/2015 17:51	2914	349	58	Marshfield Ave & Cortland St	333	Ashland Ave & Blackhawk St	Subscriber	Male	1988
4736229	3/31/2015 17:45	3/31/2015 18:00	914	940	176	Clark St & Elm St	177	Theater on the Lake	Subscriber	Male	1981
4736226	3/31/2015 17:45	3/31/2015 17:48	2506	189	240	Sheridan Rd & Irving Park Rd	254	Pine Grove Ave & Irving Park Rd	Subscriber	Male	1986
4736225	3/31/2015 17:45	3/31/2015 17:53	2035	515	114	Sheffield Ave & Addison St	323	Sheridan Rd & Lawrence Ave	Subscriber	Male	1988
4736224	3/31/2015 17:45	3/31/2015 17:53	304	484	283	LaSalle St & Jackson Blvd	59	Wabash Ave & Roosevelt Rd	Subscriber	Male	1977
4736221	3/31/2015 17:45	3/31/2015 17:57	2573	738	53	Wells St & Erie St	144	Larrabee St & Webster Ave	Subscriber	Male	1970
4736220	3/31/2015 17:45	3/31/2015 18:09	1780	1456	157	Lake Shore Dr & Wellington Ave	331	Halsted St & Blackhawk St	Customer
4736219	3/31/2015 17:44	3/31/2015 18:03	462	1152	275	Ashland Ave & 13th St	339	Emerald Ave & 31st St	Subscriber	Male	1943
4736218	3/31/2015 17:44	3/31/2015 17:53	103	500	128	Damen Ave & Chicago Ave	119	Ashland Ave & Lake St	Subscriber	Male	1970
4736217	3/31/2015 17:44	3/31/2015 17:48	260	206	94	Clark St & Armitage Ave	289	Wells St & Concord Ln	Subscriber	Male	1972
4736212	3/31/2015 17:44	3/31/2015 17:55	2099	685	242	Damen Ave & Leland Ave	306	Sheridan Rd & Buena Ave	Subscriber	Male	1982
4736210	3/31/2015 17:44	3/31/2015 18:06	1524	1340	140	Dearborn Pkwy & Delaware Pl	216	California Ave & Division St	Subscriber	Male	1979
4736208	3/31/2015 17:44	3/31/2015 17:54	1721	586	77	Clinton St & Madison St	47	State St & Kinzie St	Subscriber	Male	1959
4736207	3/31/2015 17:44	3/31/2015 17:55	1326	662	111	Sedgwick St & Huron St	144	Larrabee St & Webster Ave	Subscriber	Male	1977
4736205	3/31/2015 17:44	3/31/2015 17:51	634	434	206	Halsted St & Archer Ave	279	Halsted St & 35th St	Subscriber	Male	1984
4736204	3/31/2015 17:44	3/31/2015 17:52	2399	485	111	Sedgwick St & Huron St	118	Sedgwick St & North Ave	Subscriber	Male	1989
4736202	3/31/2015 17:44	3/31/2015 17:50	1264	381	19	Loomis St & Taylor St	241	Morgan St & Polk St	Subscriber	Female	1993
4736201	3/31/2015 17:44	3/31/2015 17:49	2628	328	98	LaSalle St & Washington St	100	Orleans St & Merchandise Mart Plaza	Subscriber	Male	1981
4736198	3/31/2015 17:43	3/31/2015 17:47	824	224	240	Sheridan Rd & Irving Park Rd	312	Clarendon Ave & Gordon Ter	Subscriber	Female	1962
4736194	3/31/2015 17:43	3/31/2015 17:47	1114	232	212	Wells St & Hubbard St	74	Kingsbury St & Erie St	Subscriber	Male	1973
4736193	3/31/2015 17:43	3/31/2015 17:57	2302	852	160	Campbell Ave & North Ave	17	Wood St & Division St	Subscriber	Female	1983
4736190	3/31/2015 17:43	3/31/2015 17:57	1316	874	27	Larrabee St & North Ave	324	Stockton Dr & Wrightwood Ave	Subscriber	Female	1991
4736189	3/31/2015 17:43	3/31/2015 18:08	2850	1506	212	Wells St & Hubbard St	163	Damen Ave & Clybourn Ave	Subscriber	Male	1979
4736188	3/31/2015 17:43	3/31/2015 17:52	1324	549	286	Franklin St & Quincy St	198	Halsted St & Madison St	Subscriber	Male	1982
4736179	3/31/2015 17:43	3/31/2015 17:47	2757	294	212	Wells St & Hubbard St	74	Kingsbury St & Erie St	Subscriber	Female	1982
4736178	3/31/2015 17:42	3/31/2015 17:59	1521	1039	81	Daley Center Plaza	338	Calumet Ave & 18th St	Subscriber	Male	1976
4736176	3/31/2015 17:42	3/31/2015 18:01	251	1128	43	Michigan Ave & Washington St	284	Michigan Ave & Jackson Blvd	Customer
4736175	3/31/2015 17:42	3/31/2015 17:55	2244	782	88	May St & Randolph St	128	Damen Ave & Chicago Ave	Subscriber	Female	1989
4736174	3/31/2015 17:42	3/31/2015 17:50	2310	462	300	Broadway & Barry Ave	226	Racine Ave & Belmont Ave	Subscriber	Female	1987
4736173	3/31/2015 17:42	3/31/2015 17:50	1948	464	53	Wells St & Erie St	52	Michigan Ave & Lake St	Subscriber	Male	1980
4736172	3/31/2015 17:42	3/31/2015 17:48	2483	357	277	Ashland Ave & Grand Ave	128	Damen Ave & Chicago Ave	Subscriber	Female	1987
4736170	3/31/2015 17:42	3/31/2015 17:53	1887	642	71	Morgan St & Lake St	277	Ashland Ave & Grand Ave	Subscriber	Female	1987
4736167	3/31/2015 17:41	3/31/2015 17:52	2552	633	344	Ravenswood Ave & Lawrence Ave	293	Broadway & Wilson Ave	Subscriber	Male	1986
4736166	3/31/2015 17:42	3/31/2015 17:51	1440	527	301	Clark St & Schiller St	111	Sedgwick St & Huron St	Subscriber	Male	1985
4736165	3/31/2015 17:42	3/31/2015 17:59	1636	1065	338	Calumet Ave & 18th St	75	Canal St & Jackson Blvd	Subscriber	Male	1974
4736162	3/31/2015 17:39	3/31/2015 17:46	1296	434	110	Dearborn St & Erie St	176	Clark St & Elm St	Subscriber	Female	1989
4736160	3/31/2015 17:41	3/31/2015 18:02	1716	1207	283	LaSalle St & Jackson Blvd	106	State St & Pearson St	Subscriber	Female	1992
4736158	3/31/2015 17:42	3/31/2015 17:45	2993	199	30	Ashland Ave & Augusta Blvd	183	Damen Ave & Augusta Blvd	Subscriber	Female	1976
4736157	3/31/2015 17:41	3/31/2015 17:57	975	954	93	Sheffield Ave & Willow St	106	State St & Pearson St	Subscriber	Male	1983
4736156	3/31/2015 17:41	3/31/2015 18:13	2865	1921	56	Desplaines St & Kinzie St	56	Desplaines St & Kinzie St	Customer
4736154	3/31/2015 17:41	3/31/2015 17:53	1297	699	181	LaSalle St & Illinois St	44	State St & Randolph St	Subscriber	Female	1975
4736153	3/31/2015 17:39	3/31/2015 17:44	2894	297	116	Western Ave & Winnebago Ave	310	Damen Ave & Charleston St	Subscriber	Male	1984
4736152	3/31/2015 17:41	3/31/2015 18:05	92	1425	75	Canal St & Jackson Blvd	313	Lakeview Ave & Fullerton Pkwy	Customer
4736149	3/31/2015 17:41	3/31/2015 18:06	528	1519	91	Clinton St & Washington Blvd	168	Michigan Ave & 14th St	Subscriber	Female	1967
4736147	3/31/2015 17:41	3/31/2015 17:51	60	621	110	Dearborn St & Erie St	289	Wells St & Concord Ln	Subscriber	Male	1984
4736146	3/31/2015 17:41	3/31/2015 18:00	856	1135	349	Halsted St & Wrightwood Ave	293	Broadway & Wilson Ave	Subscriber	Male	1968
4736141	3/31/2015 17:41	3/31/2015 17:46	2233	312	154	Southport Ave & Belmont Ave	318	Southport Ave & Irving Park Rd	Subscriber	Male	1984
4736140	3/31/2015 17:41	3/31/2015 18:03	233	1347	75	Canal St & Jackson Blvd	174	Canal St & Madison St	Subscriber	Male	1961
4736139	3/31/2015 17:41	3/31/2015 17:43	2725	124	93	Sheffield Ave & Willow St	60	Dayton St & North Ave	Subscriber	Male	1975
4736137	3/31/2015 17:41	3/31/2015 17:50	1225	540	176	Clark St & Elm St	99	Lake Shore Dr & Ohio St	Subscriber	Male	1988
4736136	3/31/2015 17:41	3/31/2015 17:57	2411	1005	340	Clark St & Wrightwood Ave	334	Lake Shore Dr & Belmont Ave	Subscriber	Male	1970
4736132	3/31/2015 17:41	3/31/2015 18:03	1319	1358	150	Fort Dearborn Dr & 31st St	247	Shore Drive & 55th St	Subscriber	Male	1964
4736131	3/31/2015 17:40	3/31/2015 17:57	1836	978	92	Carpenter St & Huron St	217	May St & Fulton St	Subscriber	Female	1985
4736130	3/31/2015 17:40	3/31/2015 17:57	1834	976	92	Carpenter St & Huron St	217	May St & Fulton St	Subscriber	Male	1984
4736124	3/31/2015 17:40	3/31/2015 18:02	548	1287	36	Franklin St & Jackson Blvd	147	Indiana Ave & 26th St	Subscriber	Female	1986
4736121	3/31/2015 17:40	3/31/2015 17:44	593	264	67	Sheffield Ave & Fullerton Ave	190	Southport Ave & Wrightwood Ave	Subscriber	Male	1990
4736120	3/31/2015 17:40	3/31/2015 17:49	893	542	111	Sedgwick St & Huron St	86	Eckhart Park	Subscriber	Female	1989
4736111	3/31/2015 17:40	3/31/2015 17:46	61	358	36	Franklin St & Jackson Blvd	77	Clinton St & Madison St	Subscriber	Male	1974
4736105	3/31/2015 17:39	3/31/2015 17:43	1831	231	67	Sheffield Ave & Fullerton Ave	190	Southport Ave & Wrightwood Ave	Subscriber	Male	1975
4736104	3/31/2015 17:39	3/31/2015 17:42	1703	154	67	Sheffield Ave & Fullerton Ave	87	Racine Ave & Fullerton Ave	Subscriber	Female	1975
4736101	3/31/2015 17:39	3/31/2015 17:59	1389	1197	37	Dearborn St & Adams St	29	Noble St & Milwaukee Ave	Subscriber	Female	1987
4736100	3/31/2015 17:39	3/31/2015 17:53	549	812	331	Halsted St & Blackhawk St	212	Wells St & Hubbard St	Subscriber	Male	1987
4736094	3/31/2015 17:39	3/31/2015 17:56	2522	1019	31	Franklin St & Chicago Ave	324	Stockton Dr & Wrightwood Ave	Subscriber	Male	1980
4736093	3/31/2015 17:39	3/31/2015 17:44	186	303	31	Franklin St & Chicago Ave	54	Ogden Ave & Chicago Ave	Subscriber	Male	1981
4736090	3/31/2015 17:39	3/31/2015 17:43	125	242	287	Franklin St & Arcade Pl	100	Orleans St & Merchandise Mart Plaza	Subscriber	Male	1988
4736088	3/31/2015 17:38	3/31/2015 17:49	2165	649	194	Wabash Ave & Wacker Pl	99	Lake Shore Dr & Ohio St	Subscriber	Male	1980
4736087	3/31/2015 17:38	3/31/2015 17:45	1842	375	36	Franklin St & Jackson Blvd	134	Peoria St & Jackson Blvd	Subscriber	Male	1986
4736086	3/31/2015 17:38	3/31/2015 17:52	2256	839	80	Aberdeen St & Madison St	129	Blue Island Ave & 18th St	Subscriber	Female	1989
4736085	3/31/2015 17:38	3/31/2015 18:07	83	1704	77	Clinton St & Madison St	123	California Ave & Milwaukee Ave	Subscriber	Male	1984
4736083	3/31/2015 17:38	3/31/2015 18:01	1367	1390	255	Indiana Ave & Roosevelt Rd	90	Millennium Park	Customer
4736081	3/31/2015 17:38	3/31/2015 17:55	2910	1028	36	Franklin St & Jackson Blvd	54	Ogden Ave & Chicago Ave	Subscriber	Female	1979
4736078	3/31/2015 17:38	3/31/2015 17:49	2166	674	58	Marshfield Ave & Cortland St	210	Ashland Ave & Division St	Subscriber	Male	1974
4736076	3/31/2015 17:38	3/31/2015 17:40	2471	146	75	Canal St & Jackson Blvd	36	Franklin St & Jackson Blvd	Subscriber	Male	1985
4736069	3/31/2015 17:38	3/31/2015 17:48	2903	641	217	May St & Fulton St	181	LaSalle St & Illinois St	Subscriber	Male	1987
4736068	3/31/2015 17:38	3/31/2015 17:54	127	975	174	Canal St & Madison St	301	Clark St & Schiller St	Subscriber	Male	1976
4736064	3/31/2015 17:37	3/31/2015 18:26	2716	2924	81	Daley Center Plaza	257	Lincoln Ave & Waveland Ave	Subscriber	Female	1953
4736061	3/31/2015 17:37	3/31/2015 18:05	1350	1649	68	Clinton St & Tilden St	332	Halsted St & Diversey Pkwy	Subscriber	Female	1980
4736060	3/31/2015 17:37	3/31/2015 17:43	1061	325	67	Sheffield Ave & Fullerton Ave	340	Clark St & Wrightwood Ave	Subscriber	Male	1990
4736057	3/31/2015 17:37	3/31/2015 17:45	3045	476	181	LaSalle St & Illinois St	176	Clark St & Elm St	Subscriber	Male	1985
4736056	3/31/2015 17:37	3/31/2015 17:42	1871	299	117	Wilton Ave & Belmont Ave	303	Broadway & Cornelia Ave	Subscriber	Male	1981
4736054	3/31/2015 17:37	3/31/2015 17:46	1955	566	74	Kingsbury St & Erie St	47	State St & Kinzie St	Subscriber	Female	1980
4736052	3/31/2015 17:37	3/31/2015 17:43	2035	392	306	Sheridan Rd & Buena Ave	114	Sheffield Ave & Addison St	Subscriber	Male	1985
4736045	3/31/2015 17:36	3/31/2015 17:53	84	964	35	Streeter Dr & Illinois St	177	Theater on the Lake	Customer
4736044	3/31/2015 17:34	3/31/2015 18:13	1971	2327	122	Ogden Ave & Congress Pkwy	45	Michigan Ave & Congress Pkwy	Subscriber	Female	1980
4736036	3/31/2015 17:36	3/31/2015 17:49	262	800	58	Marshfield Ave & Cortland St	226	Racine Ave & Belmont Ave	Subscriber	Male	1990
4736034	3/31/2015 17:36	3/31/2015 17:45	521	555	90	Millennium Park	91	Clinton St & Washington Blvd	Subscriber	Male	1981
4736033	3/31/2015 17:36	3/31/2015 17:56	2727	1174	122	Ogden Ave & Congress Pkwy	213	Leavitt St & North Ave	Subscriber	Male	1963
4736032	3/31/2015 17:36	3/31/2015 17:49	1792	809	30	Ashland Ave & Augusta Blvd	80	Aberdeen St & Madison St	Subscriber	Male	1982
4736027	3/31/2015 17:36	3/31/2015 20:21	2117	9901	128	Damen Ave & Chicago Ave	128	Damen Ave & Chicago Ave	Subscriber	Male	1988
4736024	3/31/2015 17:36	3/31/2015 17:40	2916	265	43	Michigan Ave & Washington St	81	Daley Center Plaza	Subscriber	Male	1967
4736023	3/31/2015 17:36	3/31/2015 17:44	2298	482	287	Franklin St & Arcade Pl	47	State St & Kinzie St	Subscriber	Male	1959
4736022	3/31/2015 17:36	3/31/2015 17:48	82	724	19	Loomis St & Taylor St	137	Morgan Ave & 14th Pl	Subscriber	Female	1980
4736020	3/31/2015 17:36	3/31/2015 17:44	1053	521	192	Canal St & Adams St	100	Orleans St & Merchandise Mart Plaza	Subscriber	Male	1965
4736018	3/31/2015 17:36	3/31/2015 17:44	458	522	91	Clinton St & Washington Blvd	49	Dearborn St & Monroe St	Subscriber	Male	1954
4736017	3/31/2015 17:35	3/31/2015 17:44	1748	493	229	Southport Ave & Roscoe St	156	Clark St & Wellington Ave	Subscriber	Male	1986
4736014	3/31/2015 17:35	3/31/2015 17:40	3054	272	192	Canal St & Adams St	175	Wells St & Polk St	Subscriber	Male	1983
4736013	3/31/2015 17:35	3/31/2015 17:54	1162	1154	343	Racine Ave & Wrightwood Ave	25	Michigan Ave & Pearson St	Subscriber	Male	1989
4736009	3/31/2015 17:35	3/31/2015 17:41	288	344	98	LaSalle St & Washington St	66	Clinton St & Lake St	Subscriber	Male	1984
4736006	3/31/2015 17:35	3/31/2015 17:39	1340	214	296	Broadway & Belmont Ave	296	Broadway & Belmont Ave	Subscriber	Male	1988
4736005	3/31/2015 17:35	3/31/2015 17:43	2201	453	284	Michigan Ave & Jackson Blvd	255	Indiana Ave & Roosevelt Rd	Subscriber	Female	1979
4736004	3/31/2015 17:34	3/31/2015 17:41	1048	458	49	Dearborn St & Monroe St	100	Orleans St & Merchandise Mart Plaza	Subscriber	Male	1984
4735999	3/31/2015 17:35	3/31/2015 17:57	1917	1365	165	Clark St & Grace St	260	Kedzie Ave & Milwaukee Ave	Subscriber	Male	1981
4735998	3/31/2015 17:34	3/31/2015 17:49	990	902	127	Lincoln Ave & Fullerton Ave	257	Lincoln Ave & Waveland Ave	Subscriber	Male	1957
4735996	3/31/2015 17:34	3/31/2015 17:39	1223	307	67	Sheffield Ave & Fullerton Ave	190	Southport Ave & Wrightwood Ave	Subscriber	Male	1989
4735995	3/31/2015 17:34	3/31/2015 17:38	1669	227	75	Canal St & Jackson Blvd	66	Clinton St & Lake St	Subscriber	Male	1988
4735994	3/31/2015 17:34	3/31/2015 17:41	1997	421	310	Damen Ave & Charleston St	258	Logan Blvd & Elston Ave	Subscriber	Male	1990
4735993	3/31/2015 17:34	3/31/2015 17:56	2590	1365	33	State St & Van Buren St	143	Sedgwick St & Webster Ave	Subscriber	Male	1981
4735991	3/31/2015 17:34	3/31/2015 17:36	796	117	67	Sheffield Ave & Fullerton Ave	87	Racine Ave & Fullerton Ave	Subscriber	Male	1989
4735989	3/31/2015 17:33	3/31/2015 17:37	1074	220	81	Daley Center Plaza	43	Michigan Ave & Washington St	Subscriber	Male	1966
4735988	3/31/2015 17:34	3/31/2015 17:39	2474	304	287	Franklin St & Arcade Pl	77	Clinton St & Madison St	Subscriber	Male	1982
4735986	3/31/2015 17:33	3/31/2015 17:44	190	620	58	Marshfield Ave & Cortland St	258	Logan Blvd & Elston Ave	Subscriber	Male	1992
4735985	3/31/2015 17:33	3/31/2015 17:46	66	747	287	Franklin St & Arcade Pl	26	McClurg Ct & Illinois St	Subscriber	Male	1987
4735984	3/31/2015 17:33	3/31/2015 17:49	220	957	192	Canal St & Adams St	301	Clark St & Schiller St	Subscriber	Male	1986
4735983	3/31/2015 17:33	3/31/2015 17:55	929	1288	212	Wells St & Hubbard St	340	Clark St & Wrightwood Ave	Subscriber	Female	1988
4735982	3/31/2015 17:33	3/31/2015 17:44	1592	637	287	Franklin St & Arcade Pl	140	Dearborn Pkwy & Delaware Pl	Subscriber	Male	1986
4735981	3/31/2015 17:33	3/31/2015 17:47	2784	817	51	Clark St & Randolph St	99	Lake Shore Dr & Ohio St	Subscriber	Female	1985
4735978	3/31/2015 17:33	3/31/2015 17:42	284	560	43	Michigan Ave & Washington St	174	Canal St & Madison St	Subscriber	Male	1966
4735969	3/31/2015 17:33	3/31/2015 17:41	2446	521	77	Clinton St & Madison St	33	State St & Van Buren St	Subscriber	Male	1974
4735967	3/31/2015 17:33	3/31/2015 17:56	2080	1383	212	Wells St & Hubbard St	156	Clark St & Wellington Ave	Subscriber	Female	1989
4735966	3/31/2015 17:32	3/31/2015 17:47	1776	868	212	Wells St & Hubbard St	94	Clark St & Armitage Ave	Subscriber	Male	1964
4735965	3/31/2015 17:32	3/31/2015 17:41	1521	548	24	Fairbanks Ct & Grand Ave	81	Daley Center Plaza	Subscriber	Male	1975
4735964	3/31/2015 17:32	3/31/2015 17:43	2505	650	158	Milwaukee Ave & Wabansia Ave	260	Kedzie Ave & Milwaukee Ave	Subscriber	Male	1982
4735962	3/31/2015 17:32	3/31/2015 17:39	2556	427	287	Franklin St & Arcade Pl	52	Michigan Ave & Lake St	Subscriber	Male	1976
4735961	3/31/2015 17:32	3/31/2015 17:50	185	1097	58	Marshfield Ave & Cortland St	61	Wood St & Milwaukee Ave	Customer
4735960	3/31/2015 17:32	3/31/2015 17:43	143	667	120	Wentworth Ave & Archer Ave	207	Emerald Ave & 28th St	Customer
4735958	3/31/2015 17:31	3/31/2015 17:56	1408	1469	75	Canal St & Jackson Blvd	141	Clark St & Lincoln Ave	Subscriber	Female	1988
4735957	3/31/2015 17:31	3/31/2015 17:37	39	328	253	Clifton Ave & Lawrence Ave	344	Ravenswood Ave & Lawrence Ave	Subscriber	Female	1976
4735951	3/31/2015 17:31	3/31/2015 17:39	1296	473	81	Daley Center Plaza	110	Dearborn St & Erie St	Subscriber	Female	1972
4735946	3/31/2015 17:31	3/31/2015 17:37	56	394	52	Michigan Ave & Lake St	91	Clinton St & Washington Blvd	Subscriber	Male	1983
4735945	3/31/2015 17:31	3/31/2015 17:47	2745	972	112	Green St & Randolph St	214	Damen Ave & Grand Ave	Subscriber	Male	1954
4735944	3/31/2015 17:31	3/31/2015 17:35	2751	241	113	Bissell St & Armitage Ave	288	Larrabee St & Armitage Ave	Subscriber	Male	1984
4735943	3/31/2015 17:26	3/31/2015 17:34	1358	473	44	State St & Randolph St	286	Franklin St & Quincy St	Subscriber	Male	1988
4735940	3/31/2015 17:30	3/31/2015 17:35	1866	300	165	Clark St & Grace St	254	Pine Grove Ave & Irving Park Rd	Subscriber	Male	1983
4735938	3/31/2015 17:30	3/31/2015 17:33	945	174	256	Broadway & Sheridan Rd	312	Clarendon Ave & Gordon Ter	Subscriber	Female	1987
4735935	3/31/2015 17:30	3/31/2015 17:52	2800	1325	36	Franklin St & Jackson Blvd	127	Lincoln Ave & Fullerton Ave	Subscriber	Male	1987
4735934	3/31/2015 17:30	3/31/2015 17:40	1442	577	226	Racine Ave & Belmont Ave	166	Ashland Ave & Wrightwood Ave	Subscriber	Female	1989
4735933	3/31/2015 17:30	3/31/2015 17:47	2150	1013	90	Millennium Park	273	Michigan Ave & 16th St	Subscriber	Male	1985
4735932	3/31/2015 17:30	3/31/2015 17:35	1755	281	165	Clark St & Grace St	232	Pine Grove Ave & Waveland Ave	Subscriber	Male	1989
4735928	3/31/2015 17:30	3/31/2015 17:33	131	222	67	Sheffield Ave & Fullerton Ave	188	Greenview Ave & Fullerton Ave	Subscriber	Male	1989
4735927	3/31/2015 17:30	3/31/2015 17:41	2339	681	109	900 W Harrison St	75	Canal St & Jackson Blvd	Subscriber	Male	1956
4735925	3/31/2015 17:29	3/31/2015 17:41	75	666	75	Canal St & Jackson Blvd	76	Lake Shore Dr & Monroe St	Subscriber	Male	1987
4735923	3/31/2015 17:30	3/31/2015 17:48	285	1110	35	Streeter Dr & Illinois St	255	Indiana Ave & Roosevelt Rd	Customer
4735921	3/31/2015 17:30	3/31/2015 17:48	2252	1091	35	Streeter Dr & Illinois St	255	Indiana Ave & Roosevelt Rd	Customer
4735920	3/31/2015 17:29	3/31/2015 17:42	70	776	97	Museum Campus	75	Canal St & Jackson Blvd	Subscriber	Male	1955
4735918	3/31/2015 17:29	3/31/2015 18:00	226	1842	36	Franklin St & Jackson Blvd	305	Western Ave & Division St	Subscriber	Male	1978
4735917	3/31/2015 17:29	3/31/2015 17:34	1841	310	71	Morgan St & Lake St	91	Clinton St & Washington Blvd	Subscriber	Male	1963
4735916	3/31/2015 17:29	3/31/2015 17:33	1685	220	299	Halsted St & Roscoe St	304	Broadway & Waveland Ave	Subscriber	Male	1979
4735913	3/31/2015 17:29	3/31/2015 17:42	841	746	127	Lincoln Ave & Fullerton Ave	230	Lincoln Ave & Roscoe St	Subscriber	Male	1971
4735912	3/31/2015 17:27	3/31/2015 17:35	1637	488	328	Ellis Ave & 58th St	345	Lake Park Ave & 56th St	Subscriber	Male	1980
4735911	3/31/2015 17:29	3/31/2015 17:36	227	422	31	Franklin St & Chicago Ave	289	Wells St & Concord Ln	Subscriber	Male	1971
4735909	3/31/2015 17:29	3/31/2015 17:31	2395	152	54	Ogden Ave & Chicago Ave	86	Eckhart Park	Subscriber	Male	1986
4735907	3/31/2015 17:29	3/31/2015 17:43	79	840	110	Dearborn St & Erie St	283	LaSalle St & Jackson Blvd	Subscriber	Male	1980
4735899	3/31/2015 17:28	3/31/2015 17:33	1175	286	134	Peoria St & Jackson Blvd	75	Canal St & Jackson Blvd	Subscriber	Male	1986
4735898	3/31/2015 17:28	3/31/2015 17:48	1079	1205	43	Michigan Ave & Washington St	282	Halsted St & Maxwell St	Subscriber	Male	1980
4735896	3/31/2015 17:28	3/31/2015 17:32	1048	263	36	Franklin St & Jackson Blvd	49	Dearborn St & Monroe St	Subscriber	Female	1982
4735895	3/31/2015 17:28	3/31/2015 17:42	849	879	174	Canal St & Madison St	350	Ashland Ave & Chicago Ave	Subscriber	Male	1969
4735894	3/31/2015 17:28	3/31/2015 17:30	2319	161	75	Canal St & Jackson Blvd	286	Franklin St & Quincy St	Subscriber	Male	1967
4735893	3/31/2015 17:28	3/31/2015 17:39	1249	689	284	Michigan Ave & Jackson Blvd	338	Calumet Ave & 18th St	Subscriber	Male	1974
4735892	3/31/2015 17:28	3/31/2015 17:44	1688	1005	261	Hermitage Ave & Polk St	333	Ashland Ave & Blackhawk St	Subscriber	Female	1987
4735889	3/31/2015 17:27	3/31/2015 17:32	2764	316	238	Ravenswood Ave & Montrose Ave	243	Lincoln Ave & Leavitt St	Subscriber	Female	1980
4735888	3/31/2015 17:28	3/31/2015 17:31	1814	237	114	Sheffield Ave & Addison St	227	Southport Ave & Waveland Ave	Subscriber	Male	1981
4735886	3/31/2015 17:27	3/31/2015 17:36	979	532	174	Canal St & Madison St	47	State St & Kinzie St	Subscriber	Male	1983
4735883	3/31/2015 17:27	3/31/2015 17:35	1457	434	181	LaSalle St & Illinois St	23	Orleans St & Elm St	Subscriber	Male	1985
4735880	3/31/2015 17:27	3/31/2015 17:34	50	429	100	Orleans St & Merchandise Mart Plaza	71	Morgan St & Lake St	Subscriber	Male	1977
4735879	3/31/2015 17:26	3/31/2015 17:40	528	804	195	Columbus Dr & Randolph St	91	Clinton St & Washington Blvd	Subscriber	Male	1960
4735878	3/31/2015 17:27	3/31/2015 17:33	321	358	260	Kedzie Ave & Milwaukee Ave	290	Kedzie Ave & Palmer Ct	Subscriber	Female	1984
4735877	3/31/2015 17:27	3/31/2015 17:29	1423	135	240	Sheridan Rd & Irving Park Rd	306	Sheridan Rd & Buena Ave	Subscriber	Male	1986
4735876	3/31/2015 17:27	3/31/2015 17:39	1848	757	80	Aberdeen St & Madison St	51	Clark St & Randolph St	Subscriber	Female	1988
4735874	3/31/2015 17:26	3/31/2015 17:53	2923	1608	212	Wells St & Hubbard St	334	Lake Shore Dr & Belmont Ave	Subscriber	Male	1988
4735871	3/31/2015 17:27	3/31/2015 17:34	457	432	94	Clark St & Armitage Ave	127	Lincoln Ave & Fullerton Ave	Subscriber	Male	1957
4735869	3/31/2015 17:26	3/31/2015 17:37	1484	626	277	Ashland Ave & Grand Ave	215	Damen Ave & Madison St	Subscriber	Male	1991
4735866	3/31/2015 17:26	3/31/2015 17:28	1841	117	88	May St & Randolph St	71	Morgan St & Lake St	Subscriber	Male	1977
4735864	3/31/2015 17:26	3/31/2015 17:32	2498	365	118	Sedgwick St & North Ave	143	Sedgwick St & Webster Ave	Subscriber	Male	1976
4735863	3/31/2015 17:26	3/31/2015 17:28	531	123	222	Milwaukee Ave & Rockwell St	259	California Ave & Francis Pl	Subscriber	Female	1981
4735862	3/31/2015 17:26	3/31/2015 17:36	1262	611	56	Desplaines St & Kinzie St	224	Halsted St & Willow St	Subscriber	Male	1966
4735858	3/31/2015 17:26	3/31/2015 17:39	2839	764	111	Sedgwick St & Huron St	24	Fairbanks Ct & Grand Ave	Subscriber	Male	1986
4735857	3/31/2015 17:26	3/31/2015 17:35	1772	575	43	Michigan Ave & Washington St	191	Canal St & Monroe St	Subscriber	Male	1973
4735855	3/31/2015 17:26	3/31/2015 17:35	1725	553	75	Canal St & Jackson Blvd	111	Sedgwick St & Huron St	Subscriber	Male	1985
4735854	3/31/2015 17:26	3/31/2015 17:35	742	539	313	Lakeview Ave & Fullerton Pkwy	156	Clark St & Wellington Ave	Subscriber	Male	1990
4735852	3/31/2015 17:26	3/31/2015 17:38	396	742	299	Halsted St & Roscoe St	323	Sheridan Rd & Lawrence Ave	Subscriber	Male	1984
4735850	3/31/2015 17:26	3/31/2015 17:28	2079	137	287	Franklin St & Arcade Pl	174	Canal St & Madison St	Subscriber	Male	1973
4735849	3/31/2015 17:26	3/31/2015 17:39	760	772	35	Streeter Dr & Illinois St	255	Indiana Ave & Roosevelt Rd	Subscriber	Male	1980
4735843	3/31/2015 17:26	3/31/2015 17:33	2579	415	164	Franklin St & Lake St	48	Larrabee St & Kingsbury St	Subscriber	Female	1988
4735837	3/31/2015 17:25	3/31/2015 17:32	1896	377	48	Larrabee St & Kingsbury St	66	Clinton St & Lake St	Subscriber	Male	1998
4735836	3/31/2015 17:25	3/31/2015 17:32	1633	379	48	Larrabee St & Kingsbury St	66	Clinton St & Lake St	Subscriber	Male	1977
4735835	3/31/2015 17:24	3/31/2015 17:27	1344	180	13	Wilton Ave & Diversey Pkwy	152	Lincoln Ave & Diversey Pkwy	Subscriber	Male	1987
4735834	3/31/2015 17:25	3/31/2015 17:44	2109	1095	157	Lake Shore Dr & Wellington Ave	257	Lincoln Ave & Waveland Ave	Subscriber	Female	1989
4735833	3/31/2015 17:25	3/31/2015 17:44	1342	1107	176	Clark St & Elm St	94	Clark St & Armitage Ave	Subscriber	Male	1965
4735831	3/31/2015 17:25	3/31/2015 17:41	1041	924	174	Canal St & Madison St	289	Wells St & Concord Ln	Subscriber	Female	1988
4735829	3/31/2015 17:25	3/31/2015 17:33	2017	480	52	Michigan Ave & Lake St	283	LaSalle St & Jackson Blvd	Subscriber	Male	1992
4735828	3/31/2015 17:22	3/31/2015 17:32	458	638	52	Michigan Ave & Lake St	91	Clinton St & Washington Blvd	Subscriber	Female	1960
4735827	3/31/2015 17:25	3/31/2015 17:50	540	1497	90	Millennium Park	144	Larrabee St & Webster Ave	Subscriber	Male	1970
4735825	3/31/2015 17:25	3/31/2015 17:37	2393	720	184	State St & 35th St	150	Fort Dearborn Dr & 31st St	Subscriber	Female	1992
4735824	3/31/2015 17:25	3/31/2015 17:36	1719	672	31	Franklin St & Chicago Ave	43	Michigan Ave & Washington St	Subscriber	Male	1963
4735822	3/31/2015 17:25	3/31/2015 17:35	1581	635	115	Sheffield Ave & Wellington Ave	177	Theater on the Lake	Subscriber	Male	1987
4735820	3/31/2015 17:25	3/31/2015 17:32	2924	439	287	Franklin St & Arcade Pl	199	Wabash Ave & Grand Ave	Subscriber	Male	1991
4735819	3/31/2015 17:24	3/31/2015 17:46	2343	1291	36	Franklin St & Jackson Blvd	210	Ashland Ave & Division St	Subscriber	Male	1987
4735817	3/31/2015 17:24	3/31/2015 17:30	929	329	91	Clinton St & Washington Blvd	212	Wells St & Hubbard St	Subscriber	Male	1989
4735813	3/31/2015 17:24	3/31/2015 17:39	2899	899	53	Wells St & Erie St	37	Dearborn St & Adams St	Subscriber	Female	1973
4735811	3/31/2015 17:24	3/31/2015 17:48	1486	1455	174	Canal St & Madison St	290	Kedzie Ave & Palmer Ct	Subscriber	Male	1982
4735810	3/31/2015 17:22	3/31/2015 17:37	1255	903	331	Halsted St & Blackhawk St	219	Damen Ave & Cortland St	Subscriber	Male	1972
4735807	3/31/2015 17:24	3/31/2015 17:31	2216	426	217	May St & Fulton St	91	Clinton St & Washington Blvd	Subscriber	Male	1979
4735806	3/31/2015 17:24	3/31/2015 17:32	1159	492	284	Michigan Ave & Jackson Blvd	273	Michigan Ave & 16th St	Subscriber	Male	1983
4735805	3/31/2015 17:24	3/31/2015 17:35	2441	652	210	Ashland Ave & Division St	216	California Ave & Division St	Subscriber	Female	1978
4735804	3/31/2015 17:24	3/31/2015 17:41	2039	1010	273	Michigan Ave & 16th St	37	Dearborn St & Adams St	Subscriber	Male	1980
4735802	3/31/2015 17:24	3/31/2015 17:27	136	177	36	Franklin St & Jackson Blvd	68	Clinton St & Tilden St	Subscriber	Male	1985
4735801	3/31/2015 17:24	3/31/2015 17:39	267	935	35	Streeter Dr & Illinois St	174	Canal St & Madison St	Subscriber	Male	1968
4735799	3/31/2015 17:24	3/31/2015 17:31	1969	445	274	Racine Ave & 15th St	108	Halsted St & Polk St	Subscriber	Male	1978
4735797	3/31/2015 17:24	3/31/2015 17:27	931	218	240	Sheridan Rd & Irving Park Rd	312	Clarendon Ave & Gordon Ter	Subscriber	Male	1961
4735795	3/31/2015 17:18	3/31/2015 17:25	2073	410	284	Michigan Ave & Jackson Blvd	255	Indiana Ave & Roosevelt Rd	Subscriber	Female	1983
4735794	3/31/2015 17:20	3/31/2015 17:49	412	1765	283	LaSalle St & Jackson Blvd	340	Clark St & Wrightwood Ave	Subscriber	Male	1966
4735793	3/31/2015 17:23	3/31/2015 17:42	2783	1102	289	Wells St & Concord Ln	157	Lake Shore Dr & Wellington Ave	Customer
4735792	3/31/2015 17:23	3/31/2015 17:34	236	658	36	Franklin St & Jackson Blvd	59	Wabash Ave & Roosevelt Rd	Subscriber	Male	1985
4735787	3/31/2015 17:23	3/31/2015 17:29	2410	357	81	Daley Center Plaza	110	Dearborn St & Erie St	Subscriber	Male	1963
4735785	3/31/2015 17:23	3/31/2015 17:39	1180	967	119	Ashland Ave & Lake St	91	Clinton St & Washington Blvd	Subscriber	Female	1967
4735784	3/31/2015 17:23	3/31/2015 17:43	699	1181	81	Daley Center Plaza	25	Michigan Ave & Pearson St	Customer
4735782	3/31/2015 17:23	3/31/2015 17:30	1516	450	233	Sangamon St & Washington Blvd	75	Canal St & Jackson Blvd	Subscriber	Male	1975
4735781	3/31/2015 17:23	3/31/2015 17:39	495	982	287	Franklin St & Arcade Pl	210	Ashland Ave & Division St	Subscriber	Male	1984
4735780	3/31/2015 17:23	3/31/2015 17:42	2877	1148	81	Daley Center Plaza	288	Larrabee St & Armitage Ave	Subscriber	Male	1984
4735779	3/31/2015 17:22	3/31/2015 17:30	594	460	76	Lake Shore Dr & Monroe St	97	Museum Campus	Subscriber	Female	1991
4735777	3/31/2015 17:23	3/31/2015 17:30	2889	452	217	May St & Fulton St	91	Clinton St & Washington Blvd	Subscriber	Male	1982
4735776	3/31/2015 17:23	3/31/2015 17:40	1479	1042	92	Carpenter St & Huron St	51	Clark St & Randolph St	Subscriber	Male	1989
4735775	3/31/2015 17:17	3/31/2015 17:23	75	352	284	Michigan Ave & Jackson Blvd	75	Canal St & Jackson Blvd	Subscriber	Male	1969
4735773	3/31/2015 17:22	3/31/2015 17:27	79	247	181	LaSalle St & Illinois St	110	Dearborn St & Erie St	Subscriber	Male	1984
4735772	3/31/2015 17:22	3/31/2015 17:43	2994	1204	81	Daley Center Plaza	25	Michigan Ave & Pearson St	Customer
4735771	3/31/2015 17:22	3/31/2015 17:37	2493	865	264	Stetson Ave & South Water St	301	Clark St & Schiller St	Subscriber	Male	1984
4735769	3/31/2015 17:22	3/31/2015 17:39	1319	1031	247	Shore Drive & 55th St	150	Fort Dearborn Dr & 31st St	Subscriber	Male	1964
4735768	3/31/2015 17:22	3/31/2015 17:39	2516	976	56	Desplaines St & Kinzie St	315	Leavitt St & Hirsch St	Subscriber	Male	1975
4735766	3/31/2015 17:22	3/31/2015 17:33	2258	661	134	Peoria St & Jackson Blvd	284	Michigan Ave & Jackson Blvd	Subscriber	Male	1985
4735764	3/31/2015 17:22	3/31/2015 17:27	2356	273	71	Morgan St & Lake St	66	Clinton St & Lake St	Subscriber	Male	1958
4735763	3/31/2015 17:22	3/31/2015 17:27	1175	274	75	Canal St & Jackson Blvd	134	Peoria St & Jackson Blvd	Subscriber	Male	1978
4735762	3/31/2015 17:22	3/31/2015 17:43	2420	1277	51	Clark St & Randolph St	175	Wells St & Polk St	Subscriber	Female	1985
4735760	3/31/2015 17:19	3/31/2015 17:34	1115	898	194	Wabash Ave & Wacker Pl	126	Clark St & North Ave	Subscriber	Female	1967
4735757	3/31/2015 17:22	3/31/2015 17:40	2156	1079	311	Leavitt St & Lawrence Ave	325	Clark St & Winnemac Ave	Subscriber	Male	1991
4735755	3/31/2015 17:22	3/31/2015 17:31	1669	548	52	Michigan Ave & Lake St	75	Canal St & Jackson Blvd	Subscriber	Male	1982
4735754	3/31/2015 17:17	3/31/2015 17:24	2033	421	143	Sedgwick St & Webster Ave	87	Racine Ave & Fullerton Ave	Subscriber	Male	1969
4735752	3/31/2015 17:22	3/31/2015 17:31	781	583	81	Daley Center Plaza	176	Clark St & Elm St	Subscriber	Female	1987
4735751	3/31/2015 17:21	3/31/2015 17:26	2163	261	229	Southport Ave & Roscoe St	347	Ashland Ave & Grace St	Subscriber	Male	1970
4735744	3/31/2015 17:21	3/31/2015 17:36	868	881	344	Ravenswood Ave & Lawrence Ave	243	Lincoln Ave & Leavitt St	Subscriber	Female	1959
4735743	3/31/2015 17:21	3/31/2015 17:30	733	580	173	Mies van der Rohe Way & Chicago Ave	74	Kingsbury St & Erie St	Subscriber	Male	1980
4735742	3/31/2015 17:21	3/31/2015 17:41	2099	1215	127	Lincoln Ave & Fullerton Ave	242	Damen Ave & Leland Ave	Subscriber	Male	1962
4735739	3/31/2015 17:20	3/31/2015 17:30	1739	578	66	Clinton St & Lake St	46	Wells St & Walton St	Subscriber	Male	1986
4735738	3/31/2015 17:20	3/31/2015 17:28	1356	486	66	Clinton St & Lake St	346	Ada St & Washington Blvd	Subscriber	Male	1988
4735737	3/31/2015 17:17	3/31/2015 17:41	2233	1393	66	Clinton St & Lake St	154	Southport Ave & Belmont Ave	Subscriber	Male	1984
4735736	3/31/2015 17:17	3/31/2015 17:26	847	499	66	Clinton St & Lake St	75	Canal St & Jackson Blvd	Subscriber	Male	1974
4735734	3/31/2015 17:20	3/31/2015 17:25	573	259	229	Southport Ave & Roscoe St	347	Ashland Ave & Grace St	Subscriber	Male	1966
4735733	3/31/2015 17:20	3/31/2015 17:29	1194	508	47	State St & Kinzie St	91	Clinton St & Washington Blvd	Subscriber	Male	1971
4735732	3/31/2015 17:20	3/31/2015 17:22	531	118	123	California Ave & Milwaukee Ave	222	Milwaukee Ave & Rockwell St	Subscriber	Female	1981
4735729	3/31/2015 17:20	3/31/2015 17:37	2072	1020	134	Peoria St & Jackson Blvd	183	Damen Ave & Augusta Blvd	Subscriber	Male	1984
4735725	3/31/2015 17:20	3/31/2015 17:24	2423	269	48	Larrabee St & Kingsbury St	54	Ogden Ave & Chicago Ave	Subscriber	Male	1982
4735724	3/31/2015 17:20	3/31/2015 17:42	2483	1322	35	Streeter Dr & Illinois St	277	Ashland Ave & Grand Ave	Subscriber	Female	1987
4735723	3/31/2015 17:20	3/31/2015 17:29	2620	531	212	Wells St & Hubbard St	198	Halsted St & Madison St	Subscriber	Male	1975
4735719	3/31/2015 17:20	3/31/2015 17:26	2299	363	348	California Ave & 21st St	124	Damen Ave & Cullerton St	Subscriber	Male	1984
4735717	3/31/2015 17:20	3/31/2015 17:32	133	718	84	Union Ave & Grand Ave	26	McClurg Ct & Illinois St	Subscriber	Male	1951
4735715	3/31/2015 17:18	3/31/2015 17:23	304	317	81	Daley Center Plaza	283	LaSalle St & Jackson Blvd	Subscriber	Female	1981
4735714	3/31/2015 17:19	3/31/2015 17:45	2758	1532	26	McClurg Ct & Illinois St	85	Michigan Ave & Oak St	Customer
4735713	3/31/2015 17:20	3/31/2015 17:27	2757	440	291	Wells St & Evergreen Ave	212	Wells St & Hubbard St	Subscriber	Male	1986
4735712	3/31/2015 17:20	3/31/2015 17:27	1123	465	214	Damen Ave & Grand Ave	86	Eckhart Park	Subscriber	Male	1977
4735711	3/31/2015 17:19	3/31/2015 17:27	1584	444	291	Wells St & Evergreen Ave	212	Wells St & Hubbard St	Subscriber	Female	1985
4735710	3/31/2015 17:19	3/31/2015 17:28	560	527	90	Millennium Park	174	Canal St & Madison St	Subscriber	Male	1959
4735708	3/31/2015 17:19	3/31/2015 17:24	832	276	127	Lincoln Ave & Fullerton Ave	332	Halsted St & Diversey Pkwy	Subscriber	Female	1968
4735707	3/31/2015 17:19	3/31/2015 19:44	1127	8727	80	Aberdeen St & Madison St	304	Broadway & Waveland Ave	Subscriber	Male	1973
4735703	3/31/2015 17:19	3/31/2015 17:42	1003	1410	134	Peoria St & Jackson Blvd	116	Western Ave & Winnebago Ave	Subscriber	Male	1982
4735697	3/31/2015 17:19	3/31/2015 17:29	1856	597	287	Franklin St & Arcade Pl	196	Cityfront Plaza Dr & Pioneer Ct	Subscriber	Female	1974
4735696	3/31/2015 17:19	3/31/2015 17:30	1165	675	31	Franklin St & Chicago Ave	52	Michigan Ave & Lake St	Subscriber	Male	1982
4735693	3/31/2015 17:18	3/31/2015 17:39	2927	1273	223	Clifton Ave & Armitage Ave	87	Racine Ave & Fullerton Ave	Customer
4735692	3/31/2015 17:18	3/31/2015 17:21	348	203	67	Sheffield Ave & Fullerton Ave	188	Greenview Ave & Fullerton Ave	Subscriber	Male	1983
4735689	3/31/2015 17:18	3/31/2015 17:21	555	191	213	Leavitt St & North Ave	116	Western Ave & Winnebago Ave	Subscriber	Male	1992
4735686	3/31/2015 17:18	3/31/2015 17:39	2526	1270	259	California Ave & Francis Pl	224	Halsted St & Willow St	Subscriber	Male	1957
4735685	3/31/2015 17:18	3/31/2015 17:29	1762	651	60	Dayton St & North Ave	61	Wood St & Milwaukee Ave	Subscriber	Male	1988
4735683	3/31/2015 17:18	3/31/2015 17:40	1056	1341	285	Wood St & Grand Ave	222	Milwaukee Ave & Rockwell St	Subscriber	Female	1988
4735682	3/31/2015 17:18	3/31/2015 17:33	1268	907	48	Larrabee St & Kingsbury St	87	Racine Ave & Fullerton Ave	Subscriber	Male	1990
4735681	3/31/2015 17:18	3/31/2015 17:26	2809	515	90	Millennium Park	75	Canal St & Jackson Blvd	Subscriber	Male	1981
4735680	3/31/2015 17:13	3/31/2015 17:24	98	687	232	Pine Grove Ave & Waveland Ave	340	Clark St & Wrightwood Ave	Subscriber	Female	1981
4735679	3/31/2015 17:17	3/31/2015 17:30	497	777	321	Wabash Ave & 8th St	191	Canal St & Monroe St	Subscriber	Female	1976
4735678	3/31/2015 17:18	3/31/2015 17:34	605	1005	111	Sedgwick St & Huron St	22	May St & Taylor St	Subscriber	Male	1970
4735677	3/31/2015 17:17	3/31/2015 17:22	2989	246	114	Sheffield Ave & Addison St	303	Broadway & Cornelia Ave	Subscriber	Male	1984
4735676	3/31/2015 17:17	3/31/2015 17:34	553	1040	181	LaSalle St & Illinois St	183	Damen Ave & Augusta Blvd	Subscriber	Female	1986
4735675	3/31/2015 17:17	3/31/2015 17:40	1170	1379	90	Millennium Park	177	Theater on the Lake	Subscriber	Male	1968
4735674	3/31/2015 17:17	3/31/2015 17:35	1754	1032	92	Carpenter St & Huron St	258	Logan Blvd & Elston Ave	Subscriber	Male	1972
4735672	3/31/2015 17:17	3/31/2015 17:40	2158	1355	325	Clark St & Winnemac Ave	303	Broadway & Cornelia Ave	Subscriber	Female	1956
4735667	3/31/2015 17:17	3/31/2015 17:27	2424	621	56	Desplaines St & Kinzie St	186	Ogden Ave & Race Ave	Subscriber	Male	1985
4735666	3/31/2015 17:17	3/31/2015 17:37	438	1197	329	Lake Shore Dr & Diversey Pkwy	245	Clarendon Ave & Junior Ter	Subscriber	Female	1971
4735664	3/31/2015 17:17	3/31/2015 17:37	1054	1193	329	Lake Shore Dr & Diversey Pkwy	245	Clarendon Ave & Junior Ter	Subscriber	Male	1975
4735663	3/31/2015 17:17	3/31/2015 17:26	1007	582	111	Sedgwick St & Huron St	44	State St & Randolph St	Subscriber	Female	1984
4735660	3/31/2015 17:15	3/31/2015 17:29	359	798	140	Dearborn Pkwy & Delaware Pl	91	Clinton St & Washington Blvd	Subscriber	Male	1960
4735658	3/31/2015 17:16	3/31/2015 17:21	524	273	164	Franklin St & Lake St	44	State St & Randolph St	Subscriber	Male	1980
4735655	3/31/2015 17:16	3/31/2015 17:29	596	779	290	Kedzie Ave & Palmer Ct	305	Western Ave & Division St	Subscriber	Male	1982
4735654	3/31/2015 17:16	3/31/2015 17:25	528	519	212	Wells St & Hubbard St	195	Columbus Dr & Randolph St	Subscriber	Male	1987
4735651	3/31/2015 17:16	3/31/2015 17:35	898	1139	230	Lincoln Ave & Roscoe St	228	Damen Ave & Melrose Ave	Subscriber	Female	1975
4735649	3/31/2015 17:16	3/31/2015 17:22	1647	343	49	Dearborn St & Monroe St	175	Wells St & Polk St	Subscriber	Male	1974
4735646	3/31/2015 17:16	3/31/2015 17:37	1312	1296	51	Clark St & Randolph St	300	Broadway & Barry Ave	Subscriber	Male	1988
4735642	3/31/2015 17:16	3/31/2015 17:41	669	1555	51	Clark St & Randolph St	302	Sheffield Ave & Wrightwood Ave	Subscriber	Female	1991
4735641	3/31/2015 17:16	3/31/2015 17:27	2251	669	224	Halsted St & Willow St	313	Lakeview Ave & Fullerton Pkwy	Subscriber	Male	1983
4735638	3/31/2015 17:15	3/31/2015 17:20	2356	288	134	Peoria St & Jackson Blvd	71	Morgan St & Lake St	Subscriber	Female	1984
4735637	3/31/2015 17:15	3/31/2015 17:24	1389	493	76	Lake Shore Dr & Monroe St	37	Dearborn St & Adams St	Subscriber	Male	1956
4735633	3/31/2015 17:14	3/31/2015 17:22	257	483	44	State St & Randolph St	321	Wabash Ave & 8th St	Subscriber	Male	1988
4735629	3/31/2015 17:12	3/31/2015 17:21	116	499	52	Michigan Ave & Lake St	191	Canal St & Monroe St	Subscriber	Male	1983
4735627	3/31/2015 17:15	3/31/2015 17:39	46	1428	120	Wentworth Ave & Archer Ave	198	Halsted St & Madison St	Subscriber	Male	1976
4735625	3/31/2015 17:15	3/31/2015 17:23	2879	477	117	Wilton Ave & Belmont Ave	153	Southport Ave & Wellington Ave	Subscriber	Male	1985
4735624	3/31/2015 17:15	3/31/2015 17:23	1955	479	174	Canal St & Madison St	74	Kingsbury St & Erie St	Subscriber	Male	1966
4735620	3/31/2015 17:14	3/31/2015 17:26	2527	695	106	State St & Pearson St	91	Clinton St & Washington Blvd	Subscriber	Male	1988
4735618	3/31/2015 17:10	3/31/2015 17:21	1342	628	331	Halsted St & Blackhawk St	176	Clark St & Elm St	Subscriber	Male	1969
4735616	3/31/2015 17:14	3/31/2015 17:24	653	575	197	Michigan Ave & Madison St	191	Canal St & Monroe St	Subscriber	Female	1978
4735615	3/31/2015 17:14	3/31/2015 17:35	685	1262	48	Larrabee St & Kingsbury St	258	Logan Blvd & Elston Ave	Subscriber	Female	1985
4735610	3/31/2015 17:14	3/31/2015 17:22	1669	474	283	LaSalle St & Jackson Blvd	52	Michigan Ave & Lake St	Subscriber	Male	1989
4735608	3/31/2015 17:14	3/31/2015 17:22	2387	501	174	Canal St & Madison St	31	Franklin St & Chicago Ave	Subscriber	Male	1986
4735606	3/31/2015 17:14	3/31/2015 17:27	2120	834	191	Canal St & Monroe St	291	Wells St & Evergreen Ave	Subscriber	Male	1970
4735605	3/31/2015 17:14	3/31/2015 18:09	1736	3344	181	LaSalle St & Illinois St	49	Dearborn St & Monroe St	Subscriber	Male	1977
4735603	3/31/2015 17:13	3/31/2015 17:22	67	512	199	Wabash Ave & Grand Ave	66	Clinton St & Lake St	Subscriber	Male	1980
4735602	3/31/2015 17:13	3/31/2015 17:19	2411	354	349	Halsted St & Wrightwood Ave	340	Clark St & Wrightwood Ave	Subscriber	Male	1970
4735598	3/31/2015 17:13	3/31/2015 17:27	1166	812	57	Clinton St & Roosevelt Rd	168	Michigan Ave & 14th St	Subscriber	Male	1948
4735597	3/31/2015 17:13	3/31/2015 17:40	1573	1631	264	Stetson Ave & South Water St	254	Pine Grove Ave & Irving Park Rd	Subscriber	Male	1985
4735596	3/31/2015 17:13	3/31/2015 17:23	986	612	194	Wabash Ave & Wacker Pl	74	Kingsbury St & Erie St	Subscriber	Male	1967
4735595	3/31/2015 17:13	3/31/2015 17:23	92	599	194	Wabash Ave & Wacker Pl	75	Canal St & Jackson Blvd	Subscriber	Male	1987
4735594	3/31/2015 17:13	3/31/2015 17:17	1163	251	210	Ashland Ave & Division St	183	Damen Ave & Augusta Blvd	Subscriber	Male	1988
4735593	3/31/2015 17:13	3/31/2015 17:28	2590	894	97	Museum Campus	33	State St & Van Buren St	Subscriber	Male	1970
4735592	3/31/2015 17:13	3/31/2015 17:20	3034	410	192	Canal St & Adams St	80	Aberdeen St & Madison St	Subscriber	Male	1984
4735591	3/31/2015 17:13	3/31/2015 17:20	844	448	24	Fairbanks Ct & Grand Ave	51	Clark St & Randolph St	Subscriber	Male	1987
4735590	3/31/2015 17:13	3/31/2015 17:16	563	217	127	Lincoln Ave & Fullerton Ave	225	Halsted St & Dickens Ave	Subscriber	Female	1994
4735585	3/31/2015 17:13	3/31/2015 17:26	2443	813	147	Indiana Ave & 26th St	338	Calumet Ave & 18th St	Subscriber	Male	1955
4735584	3/31/2015 17:12	3/31/2015 17:33	599	1205	134	Peoria St & Jackson Blvd	158	Milwaukee Ave & Wabansia Ave	Subscriber	Male	1983
4735583	3/31/2015 17:12	3/31/2015 17:25	567	775	174	Canal St & Madison St	46	Wells St & Walton St	Subscriber	Female	1978
4735581	3/31/2015 17:12	3/31/2015 17:25	1247	754	261	Hermitage Ave & Polk St	198	Halsted St & Madison St	Subscriber	Male	1980
4735580	3/31/2015 17:12	3/31/2015 17:18	409	363	71	Morgan St & Lake St	91	Clinton St & Washington Blvd	Subscriber	Male	1973
4735579	3/31/2015 17:12	3/31/2015 17:23	2207	630	197	Michigan Ave & Madison St	273	Michigan Ave & 16th St	Subscriber	Male	1990
4735577	3/31/2015 17:12	3/31/2015 17:18	1127	346	77	Clinton St & Madison St	80	Aberdeen St & Madison St	Subscriber	Male	1976
4735575	3/31/2015 17:12	3/31/2015 17:26	227	848	36	Franklin St & Jackson Blvd	31	Franklin St & Chicago Ave	Subscriber	Male	1986
4735574	3/31/2015 17:12	3/31/2015 17:19	2108	446	43	Michigan Ave & Washington St	174	Canal St & Madison St	Subscriber	Male	1980
4735573	3/31/2015 17:10	3/31/2015 17:20	2586	545	194	Wabash Ave & Wacker Pl	75	Canal St & Jackson Blvd	Subscriber	Male	1962
4735570	3/31/2015 17:12	3/31/2015 17:33	2777	1242	76	Lake Shore Dr & Monroe St	173	Mies van der Rohe Way & Chicago Ave	Customer
4735569	3/31/2015 17:12	3/31/2015 17:20	353	495	126	Clark St & North Ave	220	Hampden Ct & Diversey Pkwy	Subscriber	Male	1985
4735565	3/31/2015 17:11	3/31/2015 17:28	264	1009	49	Dearborn St & Monroe St	134	Peoria St & Jackson Blvd	Customer
4735564	3/31/2015 17:11	3/31/2015 17:16	2780	281	51	Clark St & Randolph St	47	State St & Kinzie St	Subscriber	Male	1989
4735561	3/31/2015 17:11	3/31/2015 17:16	2522	253	100	Orleans St & Merchandise Mart Plaza	31	Franklin St & Chicago Ave	Subscriber	Male	1967
4735558	3/31/2015 17:11	3/31/2015 17:33	539	1293	76	Lake Shore Dr & Monroe St	173	Mies van der Rohe Way & Chicago Ave	Customer
4735557	3/31/2015 17:11	3/31/2015 17:24	246	782	261	Hermitage Ave & Polk St	75	Canal St & Jackson Blvd	Subscriber	Male	1979
4735556	3/31/2015 17:11	3/31/2015 17:22	2156	633	314	Ravenswood Ave & Berteau Ave	311	Leavitt St & Lawrence Ave	Subscriber	Male	1991
4735554	3/31/2015 17:11	3/31/2015 17:15	1234	250	253	Clifton Ave & Lawrence Ave	251	Clarendon Ave & Leland Ave	Subscriber	Male	1987
4735553	3/31/2015 17:11	3/31/2015 17:25	2542	850	60	Dayton St & North Ave	183	Damen Ave & Augusta Blvd	Customer
4735552	3/31/2015 17:11	3/31/2015 17:16	263	319	75	Canal St & Jackson Blvd	57	Clinton St & Roosevelt Rd	Subscriber	Male	1953
4735551	3/31/2015 17:11	3/31/2015 17:35	1363	1451	91	Clinton St & Washington Blvd	329	Lake Shore Dr & Diversey Pkwy	Subscriber	Male	1987
4735548	3/31/2015 17:11	3/31/2015 17:15	2189	241	36	Franklin St & Jackson Blvd	191	Canal St & Monroe St	Subscriber	Female	1970
4735546	3/31/2015 17:11	3/31/2015 17:15	1647	241	45	Michigan Ave & Congress Pkwy	49	Dearborn St & Monroe St	Subscriber	Male	1965
4735545	3/31/2015 17:08	3/31/2015 17:14	102	411	68	Clinton St & Tilden St	77	Clinton St & Madison St	Subscriber	Male	1949
4735540	3/31/2015 17:10	3/31/2015 17:20	2358	593	81	Daley Center Plaza	301	Clark St & Schiller St	Subscriber	Male	1977
4735536	3/31/2015 17:08	3/31/2015 17:33	1689	1493	52	Michigan Ave & Lake St	334	Lake Shore Dr & Belmont Ave	Subscriber	Male	1961
4735535	3/31/2015 17:07	3/31/2015 17:19	178	696	52	Michigan Ave & Lake St	53	Wells St & Erie St	Subscriber	Male	1989
4735534	3/31/2015 17:07	3/31/2015 17:17	2091	616	52	Michigan Ave & Lake St	174	Canal St & Madison St	Subscriber	Male	1965
4735533	3/31/2015 17:05	3/31/2015 17:17	2803	742	24	Fairbanks Ct & Grand Ave	75	Canal St & Jackson Blvd	Subscriber	Male	1974
4735530	3/31/2015 17:10	3/31/2015 17:36	1112	1546	67	Sheffield Ave & Fullerton Ave	35	Streeter Dr & Illinois St	Subscriber	Male	1986
4735529	3/31/2015 17:10	3/31/2015 17:17	1102	460	241	Morgan St & Polk St	15	Racine Ave & 18th St	Subscriber	Male	1971
4735526	3/31/2015 17:10	3/31/2015 17:18	2353	521	114	Sheffield Ave & Addison St	234	Clark St & Montrose Ave	Subscriber	Male	1966
4735525	3/31/2015 17:10	3/31/2015 17:26	566	1014	53	Wells St & Erie St	177	Theater on the Lake	Subscriber	Male	1986
4735522	3/31/2015 17:09	3/31/2015 17:18	1426	496	181	LaSalle St & Illinois St	91	Clinton St & Washington Blvd	Subscriber	Male	1971
4735520	3/31/2015 17:09	3/31/2015 17:25	1636	976	75	Canal St & Jackson Blvd	338	Calumet Ave & 18th St	Subscriber	Female	1962
4735519	3/31/2015 17:09	3/31/2015 17:16	1358	431	283	LaSalle St & Jackson Blvd	44	State St & Randolph St	Subscriber	Male	1964
4735518	3/31/2015 17:09	3/31/2015 17:17	778	460	328	Ellis Ave & 58th St	322	Kimbark Ave & 53rd St	Subscriber	Male	1980
4735516	3/31/2015 17:09	3/31/2015 17:26	1169	1036	31	Franklin St & Chicago Ave	220	Hampden Ct & Diversey Pkwy	Subscriber	Female	1986
4735514	3/31/2015 17:09	3/31/2015 17:26	2867	995	31	Franklin St & Chicago Ave	158	Milwaukee Ave & Wabansia Ave	Subscriber	Female	1987
4735513	3/31/2015 17:09	3/31/2015 17:30	1066	1285	48	Larrabee St & Kingsbury St	296	Broadway & Belmont Ave	Subscriber	Male	1974
4735511	3/31/2015 17:09	3/31/2015 17:15	2626	383	181	LaSalle St & Illinois St	176	Clark St & Elm St	Subscriber	Male	1986
4735509	3/31/2015 17:09	3/31/2015 17:35	1885	1582	36	Franklin St & Jackson Blvd	152	Lincoln Ave & Diversey Pkwy	Subscriber	Male	1987
4735508	3/31/2015 17:09	3/31/2015 17:17	363	501	328	Ellis Ave & 58th St	322	Kimbark Ave & 53rd St	Subscriber	Female	1983
4735507	3/31/2015 17:06	3/31/2015 17:16	1165	560	286	Franklin St & Quincy St	31	Franklin St & Chicago Ave	Subscriber	Male	1980
4735506	3/31/2015 17:08	3/31/2015 17:16	60	456	43	Michigan Ave & Washington St	110	Dearborn St & Erie St	Subscriber	Male	1987
4735504	3/31/2015 17:08	3/31/2015 17:17	1754	520	134	Peoria St & Jackson Blvd	92	Carpenter St & Huron St	Subscriber	Male	1972
4735503	3/31/2015 17:08	3/31/2015 17:12	1172	249	123	California Ave & Milwaukee Ave	290	Kedzie Ave & Palmer Ct	Subscriber	Female	1986
4735500	3/31/2015 17:08	3/31/2015 17:19	1896	650	191	Canal St & Monroe St	48	Larrabee St & Kingsbury St	Subscriber	Male	1989
4735498	3/31/2015 17:08	3/31/2015 17:13	2080	289	24	Fairbanks Ct & Grand Ave	212	Wells St & Hubbard St	Subscriber	Female	1989
4735497	3/31/2015 17:08	3/31/2015 17:25	211	1045	273	Michigan Ave & 16th St	174	Canal St & Madison St	Subscriber	Male	1984
4735495	3/31/2015 17:08	3/31/2015 17:19	1702	684	241	Morgan St & Polk St	73	Jefferson St & Monroe St	Subscriber	Male	1982
4735493	3/31/2015 17:08	3/31/2015 17:19	1620	685	321	Wabash Ave & 8th St	120	Wentworth Ave & Archer Ave	Subscriber	Female	1973
4735492	3/31/2015 17:08	3/31/2015 17:12	508	252	113	Bissell St & Armitage Ave	307	Southport Ave & Clybourn Ave	Subscriber	Male	1981
4735489	3/31/2015 17:08	3/31/2015 17:29	2794	1284	44	State St & Randolph St	129	Blue Island Ave & 18th St	Subscriber	Male	1979
4735485	3/31/2015 17:07	3/31/2015 17:17	1367	600	36	Franklin St & Jackson Blvd	255	Indiana Ave & Roosevelt Rd	Subscriber	Male	1981
4735483	3/31/2015 17:07	3/31/2015 17:13	1448	384	90	Millennium Park	24	Fairbanks Ct & Grand Ave	Subscriber	Male	1965
4735482	3/31/2015 17:07	3/31/2015 17:16	2850	510	197	Michigan Ave & Madison St	212	Wells St & Hubbard St	Subscriber	Male	1985
4735480	3/31/2015 17:07	3/31/2015 17:42	1918	2098	71	Morgan St & Lake St	242	Damen Ave & Leland Ave	Subscriber	Male	1980
4735479	3/31/2015 17:07	3/31/2015 17:19	2552	745	240	Sheridan Rd & Irving Park Rd	344	Ravenswood Ave & Lawrence Ave	Subscriber	Female	1980
4735476	3/31/2015 17:07	3/31/2015 17:24	440	1018	289	Wells St & Concord Ln	58	Marshfield Ave & Cortland St	Subscriber	Male	1962
4735475	3/31/2015 17:06	3/31/2015 17:14	2822	458	283	LaSalle St & Jackson Blvd	77	Clinton St & Madison St	Subscriber	Male	1952
4735474	3/31/2015 17:06	3/31/2015 17:20	38	809	48	Larrabee St & Kingsbury St	198	Halsted St & Madison St	Subscriber	Male	1979
4735473	3/31/2015 17:06	3/31/2015 17:13	2402	375	51	Clark St & Randolph St	77	Clinton St & Madison St	Subscriber	Male	1963
4735472	3/31/2015 17:06	3/31/2015 17:13	2716	377	66	Clinton St & Lake St	283	LaSalle St & Jackson Blvd	Subscriber	Male	1968
4735471	3/31/2015 17:06	3/31/2015 17:13	84	399	90	Millennium Park	191	Canal St & Monroe St	Subscriber	Male	1971
4735469	3/31/2015 17:06	3/31/2015 17:16	2837	554	244	Ravenswood Ave & Irving Park Rd	131	Lincoln Ave & Belmont Ave	Subscriber	Male	1990
4735467	3/31/2015 17:06	3/31/2015 17:10	1624	247	98	LaSalle St & Washington St	197	Michigan Ave & Madison St	Subscriber	Male	1983
4735466	3/31/2015 17:06	3/31/2015 17:12	643	360	160	Campbell Ave & North Ave	61	Wood St & Milwaukee Ave	Subscriber	Male	1989
4735465	3/31/2015 17:06	3/31/2015 17:14	1479	492	77	Clinton St & Madison St	92	Carpenter St & Huron St	Subscriber	Male	1973
4735464	3/31/2015 17:06	3/31/2015 17:18	2617	751	134	Peoria St & Jackson Blvd	66	Clinton St & Lake St	Subscriber	Male	1975
4735463	3/31/2015 17:05	3/31/2015 17:13	1821	434	31	Franklin St & Chicago Ave	66	Clinton St & Lake St	Subscriber	Male	1976
4735460	3/31/2015 17:06	3/31/2015 17:12	425	385	93	Sheffield Ave & Willow St	289	Wells St & Concord Ln	Subscriber	Male	1988
4735459	3/31/2015 17:06	3/31/2015 17:30	1866	1462	61	Wood St & Milwaukee Ave	165	Clark St & Grace St	Subscriber	Male	1983
4735457	3/31/2015 17:04	3/31/2015 17:15	840	620	85	Michigan Ave & Oak St	288	Larrabee St & Armitage Ave	Subscriber	Male	1976
4735454	3/31/2015 17:05	3/31/2015 17:16	1384	666	53	Wells St & Erie St	75	Canal St & Jackson Blvd	Subscriber	Male	1968
4735452	3/31/2015 17:05	3/31/2015 17:20	3032	899	164	Franklin St & Lake St	214	Damen Ave & Grand Ave	Subscriber	Male	1973
4735449	3/31/2015 17:05	3/31/2015 17:07	2705	101	337	Clark St & Chicago Ave	106	State St & Pearson St	Subscriber	Male	1969
4735448	3/31/2015 17:05	3/31/2015 17:16	2574	656	44	State St & Randolph St	75	Canal St & Jackson Blvd	Subscriber	Male	1966
4735447	3/31/2015 17:05	3/31/2015 17:23	967	1101	177	Theater on the Lake	314	Ravenswood Ave & Berteau Ave	Subscriber	Male	1983
4735445	3/31/2015 17:05	3/31/2015 17:08	2673	182	210	Ashland Ave & Division St	130	Damen Ave & Division St	Subscriber	Male	1987
4735440	3/31/2015 17:05	3/31/2015 17:33	1017	1694	20	Sheffield Ave & Kingsbury St	230	Lincoln Ave & Roscoe St	Subscriber	Male	1982
4735435	3/31/2015 17:05	3/31/2015 17:22	1554	1018	91	Clinton St & Washington Blvd	138	Clybourn Ave & Division St	Subscriber	Male	1972
4735434	3/31/2015 17:05	3/31/2015 17:19	2832	879	244	Ravenswood Ave & Irving Park Rd	332	Halsted St & Diversey Pkwy	Subscriber	Male	1983
4735428	3/31/2015 17:05	3/31/2015 17:16	1692	683	45	Michigan Ave & Congress Pkwy	91	Clinton St & Washington Blvd	Subscriber	Male	1981
4735427	3/31/2015 17:04	3/31/2015 17:12	2888	438	194	Wabash Ave & Wacker Pl	99	Lake Shore Dr & Ohio St	Subscriber	Female	1987
4735426	3/31/2015 17:04	3/31/2015 17:11	2516	427	81	Daley Center Plaza	56	Desplaines St & Kinzie St	Subscriber	Male	1975
4735424	3/31/2015 17:04	3/31/2015 17:18	1779	857	74	Kingsbury St & Erie St	214	Damen Ave & Grand Ave	Subscriber	Male	1988
4735423	3/31/2015 17:04	3/31/2015 17:06	2640	156	117	Wilton Ave & Belmont Ave	296	Broadway & Belmont Ave	Subscriber	Female	1979
4735421	3/31/2015 17:04	3/31/2015 17:13	2227	537	53	Wells St & Erie St	75	Canal St & Jackson Blvd	Subscriber	Male	1954
4735420	3/31/2015 17:04	3/31/2015 17:11	1308	409	68	Clinton St & Tilden St	233	Sangamon St & Washington Blvd	Subscriber	Male	1983
4735416	3/31/2015 17:04	3/31/2015 17:13	1252	563	86	Eckhart Park	350	Ashland Ave & Chicago Ave	Customer
4735415	3/31/2015 17:04	3/31/2015 18:05	1758	3655	97	Museum Campus	90	Millennium Park	Customer
4735413	3/31/2015 17:03	3/31/2015 17:06	2312	143	276	California Ave & North Ave	160	Campbell Ave & North Ave	Subscriber	Male	1989
4735411	3/31/2015 17:03	3/31/2015 17:08	1834	286	56	Desplaines St & Kinzie St	92	Carpenter St & Huron St	Subscriber	Male	1984
4735409	3/31/2015 17:03	3/31/2015 17:07	2263	206	74	Kingsbury St & Erie St	53	Wells St & Erie St	Subscriber	Male	1958
4735405	3/31/2015 17:03	3/31/2015 17:13	493	567	81	Daley Center Plaza	77	Clinton St & Madison St	Subscriber	Male	1968
4735404	3/31/2015 17:03	3/31/2015 17:26	760	1345	329	Lake Shore Dr & Diversey Pkwy	35	Streeter Dr & Illinois St	Subscriber	Male	1980
4735399	3/31/2015 17:03	3/31/2015 17:13	648	596	86	Eckhart Park	350	Ashland Ave & Chicago Ave	Customer
4735397	3/31/2015 17:03	3/31/2015 17:13	1767	600	84	Union Ave & Grand Ave	23	Orleans St & Elm St	Subscriber	Male	1984
4735393	3/31/2015 17:03	3/31/2015 17:12	83	568	197	Michigan Ave & Madison St	77	Clinton St & Madison St	Subscriber	Male	1975
4735392	3/31/2015 17:03	3/31/2015 17:15	223	759	273	Michigan Ave & 16th St	75	Canal St & Jackson Blvd	Subscriber	Male	1992
4735389	3/31/2015 17:03	3/31/2015 17:08	131	318	190	Southport Ave & Wrightwood Ave	67	Sheffield Ave & Fullerton Ave	Subscriber	Male	1978
4735388	3/31/2015 17:03	3/31/2015 17:14	990	670	93	Sheffield Ave & Willow St	127	Lincoln Ave & Fullerton Ave	Subscriber	Female	1988
4735386	3/31/2015 17:03	3/31/2015 17:09	1841	371	233	Sangamon St & Washington Blvd	66	Clinton St & Lake St	Subscriber	Female	1989
4735381	3/31/2015 17:02	3/31/2015 17:08	2766	310	117	Wilton Ave & Belmont Ave	131	Lincoln Ave & Belmont Ave	Subscriber	Male	1985
4735380	3/31/2015 17:02	3/31/2015 17:18	2235	914	99	Lake Shore Dr & Ohio St	141	Clark St & Lincoln Ave	Subscriber	Female	1982
4735379	3/31/2015 17:02	3/31/2015 17:13	2370	632	199	Wabash Ave & Grand Ave	75	Canal St & Jackson Blvd	Subscriber	Male	1974
4735378	3/31/2015 17:02	3/31/2015 17:25	1129	1364	174	Canal St & Madison St	291	Wells St & Evergreen Ave	Subscriber	Male	1986
4735377	3/31/2015 17:02	3/31/2015 17:09	1095	378	143	Sedgwick St & Webster Ave	324	Stockton Dr & Wrightwood Ave	Subscriber	Female	1988
4735373	3/31/2015 17:02	3/31/2015 17:09	2189	424	21	Aberdeen St & Jackson Blvd	36	Franklin St & Jackson Blvd	Subscriber	Male	1955
4735372	3/31/2015 17:02	3/31/2015 17:11	135	565	264	Stetson Ave & South Water St	77	Clinton St & Madison St	Subscriber	Male	1979
4735371	3/31/2015 17:02	3/31/2015 17:19	1928	1008	56	Desplaines St & Kinzie St	202	Halsted St & 18th St	Subscriber	Male	1979
4735370	3/31/2015 17:02	3/31/2015 17:16	597	860	233	Sangamon St & Washington Blvd	333	Ashland Ave & Blackhawk St	Subscriber	Male	1975
4735368	3/31/2015 17:02	3/31/2015 17:13	2337	702	52	Michigan Ave & Lake St	75	Canal St & Jackson Blvd	Subscriber	Male	1965
4735365	3/31/2015 17:02	3/31/2015 17:13	1935	685	233	Sangamon St & Washington Blvd	29	Noble St & Milwaukee Ave	Subscriber	Male	1982
4735364	3/31/2015 17:01	3/31/2015 17:21	1695	1162	158	Milwaukee Ave & Wabansia Ave	159	Claremont Ave & Hirsch St	Subscriber	Male	1987
4735363	3/31/2015 17:01	3/31/2015 17:09	2637	460	56	Desplaines St & Kinzie St	80	Aberdeen St & Madison St	Subscriber	Female	1989
4735362	3/31/2015 17:01	3/31/2015 17:09	2510	433	283	LaSalle St & Jackson Blvd	77	Clinton St & Madison St	Subscriber	Male	1983
4735358	3/31/2015 17:01	3/31/2015 17:10	1947	494	47	State St & Kinzie St	197	Michigan Ave & Madison St	Subscriber	Male	1985
4735357	3/31/2015 17:01	3/31/2015 17:08	1636	376	81	Daley Center Plaza	75	Canal St & Jackson Blvd	Subscriber	Male	1972
4735355	3/31/2015 17:00	3/31/2015 17:09	1490	544	183	Damen Ave & Augusta Blvd	116	Western Ave & Winnebago Ave	Subscriber	Male	1985
4735352	3/31/2015 17:01	3/31/2015 17:10	1576	525	91	Clinton St & Washington Blvd	43	Michigan Ave & Washington St	Subscriber	Male	1968
4735351	3/31/2015 17:01	3/31/2015 17:06	116	260	164	Franklin St & Lake St	52	Michigan Ave & Lake St	Subscriber	Male	1954
4735349	3/31/2015 17:01	3/31/2015 17:07	370	348	156	Clark St & Wellington Ave	114	Sheffield Ave & Addison St	Subscriber	Female	1986
4735348	3/31/2015 17:01	3/31/2015 17:18	694	990	97	Museum Campus	321	Wabash Ave & 8th St	Customer
4735343	3/31/2015 17:01	3/31/2015 17:20	298	1178	304	Broadway & Waveland Ave	231	Sheridan Rd & Montrose Ave	Customer
4735341	3/31/2015 17:01	3/31/2015 17:20	2027	1177	304	Broadway & Waveland Ave	231	Sheridan Rd & Montrose Ave	Customer
4735338	3/31/2015 16:58	3/31/2015 17:14	2491	979	92	Carpenter St & Huron St	225	Halsted St & Dickens Ave	Subscriber	Male	1985
4735337	3/31/2015 17:00	3/31/2015 17:08	1169	461	287	Franklin St & Arcade Pl	31	Franklin St & Chicago Ave	Subscriber	Male	1971
4735336	3/31/2015 16:58	3/31/2015 17:06	2906	483	32	Racine Ave & Congress Pkwy	75	Canal St & Jackson Blvd	Subscriber	Male	1977
4735333	3/31/2015 17:00	3/31/2015 17:07	2101	425	32	Racine Ave & Congress Pkwy	75	Canal St & Jackson Blvd	Subscriber	Male	1967
4735331	3/31/2015 17:00	3/31/2015 17:22	2792	1329	294	Broadway & Berwyn Ave	153	Southport Ave & Wellington Ave	Customer
4735330	3/31/2015 16:58	3/31/2015 17:13	2120	874	52	Michigan Ave & Lake St	191	Canal St & Monroe St	Subscriber	Female	1982
4735329	3/31/2015 16:56	3/31/2015 17:17	2722	1285	52	Michigan Ave & Lake St	320	Loomis St & Lexington St	Subscriber	Male	1990
4735328	3/31/2015 17:00	3/31/2015 17:10	2473	615	286	Franklin St & Quincy St	77	Clinton St & Madison St	Subscriber	Male	1968
4735325	3/31/2015 17:00	3/31/2015 17:12	133	727	75	Canal St & Jackson Blvd	84	Union Ave & Grand Ave	Subscriber	Male	1984
4735322	3/31/2015 17:00	3/31/2015 17:15	816	933	215	Damen Ave & Madison St	186	Ogden Ave & Race Ave	Subscriber	Female	1968
4735321	3/31/2015 16:58	3/31/2015 17:05	2756	455	81	Daley Center Plaza	110	Dearborn St & Erie St	Subscriber	Male	1991
4735320	3/31/2015 17:00	3/31/2015 17:08	427	481	197	Michigan Ave & Madison St	77	Clinton St & Madison St	Subscriber	Female	1977
4735316	3/31/2015 17:00	3/31/2015 17:05	1177	336	134	Peoria St & Jackson Blvd	91	Clinton St & Washington Blvd	Subscriber	Male	1976
4735314	3/31/2015 16:59	3/31/2015 17:01	1175	120	169	Canal St & Harrison St	75	Canal St & Jackson Blvd	Subscriber	Male	1961
4735313	3/31/2015 16:59	3/31/2015 17:14	2216	875	49	Dearborn St & Monroe St	217	May St & Fulton St	Subscriber	Male	1971
4735308	3/31/2015 16:58	3/31/2015 17:35	1212	2176	76	Lake Shore Dr & Monroe St	76	Lake Shore Dr & Monroe St	Customer
4735307	3/31/2015 16:59	3/31/2015 17:09	2467	624	331	Halsted St & Blackhawk St	176	Clark St & Elm St	Subscriber	Female	1987
4735305	3/31/2015 16:59	3/31/2015 17:09	1739	598	43	Michigan Ave & Washington St	66	Clinton St & Lake St	Subscriber	Male	1957
4735304	3/31/2015 16:59	3/31/2015 17:10	1471	633	100	Orleans St & Merchandise Mart Plaza	321	Wabash Ave & 8th St	Subscriber	Male	1981
4735303	3/31/2015 16:59	3/31/2015 17:03	1521	268	47	State St & Kinzie St	24	Fairbanks Ct & Grand Ave	Subscriber	Male	1975
4735302	3/31/2015 16:59	3/31/2015 17:10	412	646	52	Michigan Ave & Lake St	283	LaSalle St & Jackson Blvd	Subscriber	Male	1980
4735300	3/31/2015 16:58	3/31/2015 17:18	214	1215	261	Hermitage Ave & Polk St	16	Wood St & North Ave	Subscriber	Female	1978
4735299	3/31/2015 16:58	3/31/2015 17:23	2813	1496	178	State St & 19th St	80	Aberdeen St & Madison St	Subscriber	Female	1989
4735298	3/31/2015 16:55	3/31/2015 17:03	1554	473	283	LaSalle St & Jackson Blvd	91	Clinton St & Washington Blvd	Subscriber	Male	1963
4735297	3/31/2015 16:58	3/31/2015 17:14	5	946	331	Halsted St & Blackhawk St	152	Lincoln Ave & Diversey Pkwy	Customer
4735296	3/31/2015 16:58	3/31/2015 17:20	267	1326	177	Theater on the Lake	35	Streeter Dr & Illinois St	Customer
4735294	3/31/2015 16:58	3/31/2015 17:15	1227	991	317	Wood St & Taylor St	75	Canal St & Jackson Blvd	Subscriber	Female	1960
4735292	3/31/2015 16:58	3/31/2015 17:15	1368	1034	49	Dearborn St & Monroe St	209	Normal Ave & Archer Ave	Subscriber	Male	1979
4735290	3/31/2015 16:58	3/31/2015 17:14	2733	993	331	Halsted St & Blackhawk St	152	Lincoln Ave & Diversey Pkwy	Customer
4735289	3/31/2015 16:58	3/31/2015 17:14	1322	969	92	Carpenter St & Huron St	225	Halsted St & Dickens Ave	Subscriber	Female	1987
4735288	3/31/2015 16:58	3/31/2015 17:04	1270	355	174	Canal St & Madison St	80	Aberdeen St & Madison St	Subscriber	Male	1986
4735286	3/31/2015 16:58	3/31/2015 17:09	2471	683	122	Ogden Ave & Congress Pkwy	75	Canal St & Jackson Blvd	Subscriber	Male	1974
4735282	3/31/2015 16:57	3/31/2015 17:10	2923	782	289	Wells St & Concord Ln	212	Wells St & Hubbard St	Subscriber	Male	1989
4735280	3/31/2015 16:57	3/31/2015 18:27	2664	5375	74	Kingsbury St & Erie St	81	Daley Center Plaza	Subscriber	Female	1986
4735278	3/31/2015 16:57	3/31/2015 17:04	1078	375	217	May St & Fulton St	66	Clinton St & Lake St	Subscriber	Male	1983
4735273	3/31/2015 16:57	3/31/2015 17:13	2405	932	46	Wells St & Walton St	177	Theater on the Lake	Subscriber	Female	1980
4735272	3/31/2015 16:57	3/31/2015 17:02	1095	275	289	Wells St & Concord Ln	143	Sedgwick St & Webster Ave	Customer
4735267	3/31/2015 16:57	3/31/2015 17:03	2984	396	217	May St & Fulton St	91	Clinton St & Washington Blvd	Subscriber	Male	1969
4735265	3/31/2015 16:57	3/31/2015 17:12	353	904	287	Franklin St & Arcade Pl	126	Clark St & North Ave	Subscriber	Male	1985
4735264	3/31/2015 16:57	3/31/2015 17:01	2108	269	98	LaSalle St & Washington St	43	Michigan Ave & Washington St	Subscriber	Male	1965
4735263	3/31/2015 16:56	3/31/2015 17:10	2039	828	49	Dearborn St & Monroe St	273	Michigan Ave & 16th St	Subscriber	Male	1978
4735262	3/31/2015 16:56	3/31/2015 17:05	1363	504	197	Michigan Ave & Madison St	91	Clinton St & Washington Blvd	Subscriber	Male	1983
4735260	3/31/2015 16:56	3/31/2015 17:05	1724	507	45	Michigan Ave & Congress Pkwy	196	Cityfront Plaza Dr & Pioneer Ct	Subscriber	Male	1953
4735259	3/31/2015 16:56	3/31/2015 17:12	1299	937	62	McCormick Place	75	Canal St & Jackson Blvd	Subscriber	Male	1973
4735256	3/31/2015 16:56	3/31/2015 17:04	1524	485	98	LaSalle St & Washington St	140	Dearborn Pkwy & Delaware Pl	Subscriber	Male	1959
4735255	3/31/2015 16:56	3/31/2015 17:17	105	1238	287	Franklin St & Arcade Pl	143	Sedgwick St & Webster Ave	Subscriber	Female	1991
4735253	3/31/2015 16:55	3/31/2015 17:08	3023	737	296	Broadway & Belmont Ave	308	Seeley Ave & Roscoe St	Subscriber	Female	1989
4735252	3/31/2015 16:56	3/31/2015 17:03	127	438	194	Wabash Ave & Wacker Pl	174	Canal St & Madison St	Subscriber	Male	1960
4735251	3/31/2015 16:56	3/31/2015 17:00	2742	283	36	Franklin St & Jackson Blvd	174	Canal St & Madison St	Subscriber	Male	1957
4735248	3/31/2015 16:55	3/31/2015 17:03	2155	435	108	Halsted St & Polk St	77	Clinton St & Madison St	Subscriber	Male	1989
4735247	3/31/2015 16:55	3/31/2015 17:15	2940	1161	137	Morgan Ave & 14th Pl	331	Halsted St & Blackhawk St	Subscriber	Male	1966
4735246	3/31/2015 16:55	3/31/2015 17:05	1896	615	74	Kingsbury St & Erie St	191	Canal St & Monroe St	Subscriber	Male	1986
4735245	3/31/2015 16:55	3/31/2015 16:57	415	106	299	Halsted St & Roscoe St	303	Broadway & Cornelia Ave	Subscriber	Male	1992
4735244	3/31/2015 16:54	3/31/2015 16:59	2397	309	75	Canal St & Jackson Blvd	33	State St & Van Buren St	Subscriber	Male	1966
4735243	3/31/2015 16:55	3/31/2015 17:05	2804	581	98	LaSalle St & Washington St	31	Franklin St & Chicago Ave	Subscriber	Male	1966
4735242	3/31/2015 16:55	3/31/2015 17:08	1416	766	74	Kingsbury St & Erie St	35	Streeter Dr & Illinois St	Subscriber	Male	1978
4735241	3/31/2015 16:55	3/31/2015 16:59	331	244	296	Broadway & Belmont Ave	226	Racine Ave & Belmont Ave	Subscriber	Male	1989
4735240	3/31/2015 16:55	3/31/2015 17:04	1364	546	309	Leavitt St & Armitage Ave	130	Damen Ave & Division St	Subscriber	Male	1976
4735238	3/31/2015 16:55	3/31/2015 17:00	1714	318	108	Halsted St & Polk St	137	Morgan Ave & 14th Pl	Subscriber	Male	1977
4735234	3/31/2015 16:54	3/31/2015 17:08	3027	821	81	Daley Center Plaza	291	Wells St & Evergreen Ave	Subscriber	Male	1963
4735233	3/31/2015 16:54	3/31/2015 17:00	99	319	313	Lakeview Ave & Fullerton Pkwy	157	Lake Shore Dr & Wellington Ave	Subscriber	Male	1988
4735232	3/31/2015 16:50	3/31/2015 17:00	1839	624	331	Halsted St & Blackhawk St	91	Clinton St & Washington Blvd	Subscriber	Male	1980
4735231	3/31/2015 16:54	3/31/2015 17:20	2208	1549	341	Adler Planetarium	194	Wabash Ave & Wacker Pl	Customer
4735230	3/31/2015 16:54	3/31/2015 17:03	1876	567	49	Dearborn St & Monroe St	73	Jefferson St & Monroe St	Subscriber	Male	1982
4735228	3/31/2015 16:54	3/31/2015 17:02	1064	468	287	Franklin St & Arcade Pl	194	Wabash Ave & Wacker Pl	Subscriber	Male	1979
4735227	3/31/2015 16:54	3/31/2015 17:03	2263	514	211	St. Clair St & Erie St	74	Kingsbury St & Erie St	Subscriber	Female	1971
4735226	3/31/2015 16:54	3/31/2015 17:20	1973	1540	341	Adler Planetarium	194	Wabash Ave & Wacker Pl	Customer
4735221	3/31/2015 16:54	3/31/2015 17:03	622	538	111	Sedgwick St & Huron St	66	Clinton St & Lake St	Subscriber	Male	1959
4735220	3/31/2015 16:54	3/31/2015 17:06	709	779	268	Lake Shore Dr & North Blvd	307	Southport Ave & Clybourn Ave	Subscriber	Female	1989
4735218	3/31/2015 16:53	3/31/2015 17:01	1781	440	344	Ravenswood Ave & Lawrence Ave	323	Sheridan Rd & Lawrence Ave	Subscriber	Male	1980
4735214	3/31/2015 16:53	3/31/2015 17:05	871	720	52	Michigan Ave & Lake St	255	Indiana Ave & Roosevelt Rd	Subscriber	Female	1956
4735213	3/31/2015 16:53	3/31/2015 17:04	2945	625	261	Hermitage Ave & Polk St	134	Peoria St & Jackson Blvd	Subscriber	Female	1986
4735212	3/31/2015 16:53	3/31/2015 17:11	1993	1086	53	Wells St & Erie St	146	Loomis St & Jackson Blvd	Subscriber	Male	1964
4735209	3/31/2015 16:53	3/31/2015 16:58	517	305	283	LaSalle St & Jackson Blvd	174	Canal St & Madison St	Subscriber	Male	1988
4735208	3/31/2015 16:53	3/31/2015 16:54	945	95	254	Pine Grove Ave & Irving Park Rd	256	Broadway & Sheridan Rd	Subscriber	Female	1987
4735207	3/31/2015 16:53	3/31/2015 17:20	2099	1618	191	Canal St & Monroe St	127	Lincoln Ave & Fullerton Ave	Subscriber	Male	1962
4735206	3/31/2015 16:52	3/31/2015 17:03	2595	621	283	LaSalle St & Jackson Blvd	66	Clinton St & Lake St	Subscriber	Male	1988
4735205	3/31/2015 16:52	3/31/2015 16:56	3032	191	51	Clark St & Randolph St	164	Franklin St & Lake St	Subscriber	Male	1953
4735202	3/31/2015 16:52	3/31/2015 16:56	410	245	123	California Ave & Milwaukee Ave	290	Kedzie Ave & Palmer Ct	Subscriber	Male	1982
4735200	3/31/2015 16:52	3/31/2015 16:59	2076	408	344	Ravenswood Ave & Lawrence Ave	298	Lincoln Ave & Belle Plaine Ave	Subscriber	Male	1969
4735197	3/31/2015 16:52	3/31/2015 17:12	1593	1192	128	Damen Ave & Chicago Ave	110	Dearborn St & Erie St	Subscriber	Female	1987
4735196	3/31/2015 16:52	3/31/2015 16:59	1862	425	344	Ravenswood Ave & Lawrence Ave	298	Lincoln Ave & Belle Plaine Ave	Subscriber	Male	1981
4735195	3/31/2015 16:51	3/31/2015 17:15	1584	1438	195	Columbus Dr & Randolph St	291	Wells St & Evergreen Ave	Subscriber	Female	1986
4735193	3/31/2015 16:52	3/31/2015 17:08	207	954	341	Adler Planetarium	76	Lake Shore Dr & Monroe St	Customer
4735192	3/31/2015 16:52	3/31/2015 16:55	2039	173	287	Franklin St & Arcade Pl	49	Dearborn St & Monroe St	Subscriber	Male	1984
4735191	3/31/2015 16:52	3/31/2015 16:55	1062	165	210	Ashland Ave & Division St	130	Damen Ave & Division St	Subscriber	Male	1983
4735189	3/31/2015 16:52	3/31/2015 16:57	2325	328	233	Sangamon St & Washington Blvd	84	Union Ave & Grand Ave	Subscriber	Male	1986
4735188	3/31/2015 16:52	3/31/2015 17:08	539	967	341	Adler Planetarium	76	Lake Shore Dr & Monroe St	Customer
4735187	3/31/2015 16:52	3/31/2015 17:06	136	867	62	McCormick Place	36	Franklin St & Jackson Blvd	Subscriber	Male	1977
4735184	3/31/2015 16:51	3/31/2015 16:56	2391	300	13	Wilton Ave & Diversey Pkwy	340	Clark St & Wrightwood Ave	Subscriber	Female	1990
4735182	3/31/2015 16:51	3/31/2015 17:11	379	1198	122	Ogden Ave & Congress Pkwy	20	Sheffield Ave & Kingsbury St	Subscriber	Male	1988
4735181	3/31/2015 16:51	3/31/2015 17:10	2782	1156	106	State St & Pearson St	73	Jefferson St & Monroe St	Subscriber	Male	1972
4735180	3/31/2015 16:51	3/31/2015 16:58	1129	419	33	State St & Van Buren St	174	Canal St & Madison St	Subscriber	Male	1970
4735179	3/31/2015 16:51	3/31/2015 17:03	1108	705	164	Franklin St & Lake St	255	Indiana Ave & Roosevelt Rd	Subscriber	Male	1985
4735177	3/31/2015 16:51	3/31/2015 17:06	151	887	164	Franklin St & Lake St	130	Damen Ave & Division St	Subscriber	Female	1983
4735176	3/31/2015 16:51	3/31/2015 17:08	1458	1027	188	Greenview Ave & Fullerton Ave	220	Hampden Ct & Diversey Pkwy	Subscriber	Female	1971
4735174	3/31/2015 16:51	3/31/2015 17:08	221	1016	188	Greenview Ave & Fullerton Ave	220	Hampden Ct & Diversey Pkwy	Subscriber	Male	1975
4735173	3/31/2015 16:51	3/31/2015 17:03	2615	718	49	Dearborn St & Monroe St	301	Clark St & Schiller St	Subscriber	Male	1984
4735172	3/31/2015 16:44	3/31/2015 16:51	2157	375	43	Michigan Ave & Washington St	91	Clinton St & Washington Blvd	Subscriber	Male	1970
4735170	3/31/2015 16:50	3/31/2015 16:55	1556	267	127	Lincoln Ave & Fullerton Ave	13	Wilton Ave & Diversey Pkwy	Subscriber	Male	1989
4735168	3/31/2015 16:50	3/31/2015 17:11	1314	1256	195	Columbus Dr & Randolph St	331	Halsted St & Blackhawk St	Subscriber	Female	1968
4735167	3/31/2015 16:50	3/31/2015 17:03	876	771	169	Canal St & Harrison St	5	State St & Harrison St	Subscriber	Female	1987
4735163	3/31/2015 16:50	3/31/2015 16:56	567	359	283	LaSalle St & Jackson Blvd	174	Canal St & Madison St	Subscriber	Male	1956
4735162	3/31/2015 16:50	3/31/2015 17:10	1455	1200	174	Canal St & Madison St	309	Leavitt St & Armitage Ave	Subscriber	Male	1972
4735161	3/31/2015 16:49	3/31/2015 16:55	268	359	44	State St & Randolph St	91	Clinton St & Washington Blvd	Subscriber	Male	1975
4735160	3/31/2015 16:50	3/31/2015 16:54	1834	253	100	Orleans St & Merchandise Mart Plaza	56	Desplaines St & Kinzie St	Subscriber	Male	1974
4735158	3/31/2015 16:48	3/31/2015 17:03	299	903	52	Michigan Ave & Lake St	175	Wells St & Polk St	Subscriber	Male	1986
4735157	3/31/2015 16:50	3/31/2015 17:05	2588	951	181	LaSalle St & Illinois St	198	Halsted St & Madison St	Subscriber	Female	1987
4735156	3/31/2015 16:50	3/31/2015 16:57	271	435	328	Ellis Ave & 58th St	345	Lake Park Ave & 56th St	Subscriber	Female	1985
4735155	3/31/2015 16:50	3/31/2015 16:53	826	200	60	Dayton St & North Ave	93	Sheffield Ave & Willow St	Subscriber	Male	1986
4735152	3/31/2015 16:50	3/31/2015 17:05	2666	911	25	Michigan Ave & Pearson St	91	Clinton St & Washington Blvd	Subscriber	Female	1983
4735147	3/31/2015 16:49	3/31/2015 16:57	2686	482	87	Racine Ave & Fullerton Ave	58	Marshfield Ave & Cortland St	Subscriber	Female	1970
4735145	3/31/2015 16:49	3/31/2015 16:51	2039	117	286	Franklin St & Quincy St	287	Franklin St & Arcade Pl	Subscriber	Male	1973
4735141	3/31/2015 16:49	3/31/2015 17:06	2238	1003	36	Franklin St & Jackson Blvd	183	Damen Ave & Augusta Blvd	Subscriber	Male	1986
4735140	3/31/2015 16:49	3/31/2015 17:10	2176	1291	35	Streeter Dr & Illinois St	76	Lake Shore Dr & Monroe St	Customer
4735136	3/31/2015 16:49	3/31/2015 17:08	686	1156	341	Adler Planetarium	76	Lake Shore Dr & Monroe St	Customer
4735132	3/31/2015 16:49	3/31/2015 16:52	41	193	115	Sheffield Ave & Wellington Ave	153	Southport Ave & Wellington Ave	Subscriber	Male	1973
4735131	3/31/2015 16:48	3/31/2015 17:00	2660	667	287	Franklin St & Arcade Pl	140	Dearborn Pkwy & Delaware Pl	Subscriber	Male	1981
4735130	3/31/2015 16:48	3/31/2015 16:59	2728	657	287	Franklin St & Arcade Pl	176	Clark St & Elm St	Subscriber	Male	1964
4735128	3/31/2015 16:48	3/31/2015 16:51	380	145	53	Wells St & Erie St	212	Wells St & Hubbard St	Subscriber	Female	1982
4735127	3/31/2015 16:48	3/31/2015 17:01	1947	757	112	Green St & Randolph St	47	State St & Kinzie St	Subscriber	Male	1983
4735123	3/31/2015 16:48	3/31/2015 16:52	2131	216	51	Clark St & Randolph St	91	Clinton St & Washington Blvd	Subscriber	Male	1974
4735122	3/31/2015 16:48	3/31/2015 16:51	514	183	319	Greenview Ave & Diversey Pkwy	152	Lincoln Ave & Diversey Pkwy	Subscriber	Male	1988
4735116	3/31/2015 16:48	3/31/2015 16:53	1408	334	109	900 W Harrison St	75	Canal St & Jackson Blvd	Subscriber	Male	1970
4735115	3/31/2015 16:48	3/31/2015 16:53	91	313	58	Marshfield Ave & Cortland St	61	Wood St & Milwaukee Ave	Subscriber	Male	1972
4735114	3/31/2015 16:47	3/31/2015 16:59	1723	727	17	Wood St & Division St	160	Campbell Ave & North Ave	Subscriber	Female	1983
4735111	3/31/2015 16:47	3/31/2015 17:05	2252	1050	173	Mies van der Rohe Way & Chicago Ave	35	Streeter Dr & Illinois St	Customer
4735110	3/31/2015 16:47	3/31/2015 17:21	861	2006	24	Fairbanks Ct & Grand Ave	90	Millennium Park	Customer
4735108	3/31/2015 16:47	3/31/2015 17:02	1574	855	127	Lincoln Ave & Fullerton Ave	257	Lincoln Ave & Waveland Ave	Subscriber	Male	1980
4735099	3/31/2015 16:47	3/31/2015 17:03	1360	960	85	Michigan Ave & Oak St	334	Lake Shore Dr & Belmont Ave	Customer
4735095	3/31/2015 16:47	3/31/2015 16:50	945	230	304	Broadway & Waveland Ave	254	Pine Grove Ave & Irving Park Rd	Subscriber	Male	1952
4735093	3/31/2015 16:47	3/31/2015 17:03	760	986	156	Clark St & Wellington Ave	329	Lake Shore Dr & Diversey Pkwy	Subscriber	Male	1980
4735088	3/31/2015 16:46	3/31/2015 16:53	2065	404	58	Marshfield Ave & Cortland St	166	Ashland Ave & Wrightwood Ave	Subscriber	Male	1979
4735086	3/31/2015 16:46	3/31/2015 17:10	693	1420	284	Michigan Ave & Jackson Blvd	177	Theater on the Lake	Subscriber	Male	1994
4735084	3/31/2015 16:46	3/31/2015 17:05	1468	1170	234	Clark St & Montrose Ave	307	Southport Ave & Clybourn Ave	Subscriber	Male	1985
4735083	3/31/2015 16:46	3/31/2015 17:01	1094	876	245	Clarendon Ave & Junior Ter	220	Hampden Ct & Diversey Pkwy	Subscriber	Male	1961
4735080	3/31/2015 16:46	3/31/2015 16:58	2956	733	56	Desplaines St & Kinzie St	128	Damen Ave & Chicago Ave	Subscriber	Male	1977
4735079	3/31/2015 16:46	3/31/2015 16:49	716	185	140	Dearborn Pkwy & Delaware Pl	31	Franklin St & Chicago Ave	Subscriber	Male	1980
4735076	3/31/2015 16:46	3/31/2015 16:52	1721	367	283	LaSalle St & Jackson Blvd	77	Clinton St & Madison St	Subscriber	Male	1990
4735073	3/31/2015 16:46	3/31/2015 17:06	832	1234	326	Clark St & Leland Ave	127	Lincoln Ave & Fullerton Ave	Subscriber	Female	1987
4735070	3/31/2015 16:45	3/31/2015 17:02	882	976	317	Wood St & Taylor St	75	Canal St & Jackson Blvd	Subscriber	Female	1968
4735067	3/31/2015 16:45	3/31/2015 17:04	1866	1134	261	Hermitage Ave & Polk St	61	Wood St & Milwaukee Ave	Subscriber	Male	1983
4735065	3/31/2015 16:45	3/31/2015 16:50	2424	321	186	Ogden Ave & Race Ave	56	Desplaines St & Kinzie St	Subscriber	Male	1985
4735064	3/31/2015 16:45	3/31/2015 17:08	2809	1412	97	Museum Campus	90	Millennium Park	Customer
4735062	3/31/2015 16:45	3/31/2015 17:12	2531	1606	239	Western Ave & Leland Ave	20	Sheffield Ave & Kingsbury St	Subscriber	Male	1984
4735061	3/31/2015 16:45	3/31/2015 16:51	197	362	75	Canal St & Jackson Blvd	284	Michigan Ave & Jackson Blvd	Subscriber	Male	1982
4735060	3/31/2015 16:45	3/31/2015 17:06	1135	1252	242	Damen Ave & Leland Ave	332	Halsted St & Diversey Pkwy	Subscriber	Male	1990
4735059	3/31/2015 16:43	3/31/2015 17:05	2946	1338	49	Dearborn St & Monroe St	307	Southport Ave & Clybourn Ave	Subscriber	Male	1966
4735058	3/31/2015 16:43	3/31/2015 16:56	2335	813	49	Dearborn St & Monroe St	25	Michigan Ave & Pearson St	Subscriber	Male	1972
4735056	3/31/2015 16:45	3/31/2015 16:57	75	705	283	LaSalle St & Jackson Blvd	284	Michigan Ave & Jackson Blvd	Subscriber	Male	1968
4735054	3/31/2015 16:45	3/31/2015 16:59	1490	877	100	Orleans St & Merchandise Mart Plaza	183	Damen Ave & Augusta Blvd	Subscriber	Male	1976
4735053	3/31/2015 16:45	3/31/2015 17:08	422	1410	97	Museum Campus	90	Millennium Park	Customer
4735052	3/31/2015 16:45	3/31/2015 16:55	515	641	98	LaSalle St & Washington St	236	Sedgwick St & Schiller St	Subscriber	Male	1970
4735050	3/31/2015 16:45	3/31/2015 16:48	370	231	299	Halsted St & Roscoe St	156	Clark St & Wellington Ave	Subscriber	Male	1989
4735049	3/31/2015 16:44	3/31/2015 16:54	831	614	56	Desplaines St & Kinzie St	106	State St & Pearson St	Subscriber	Male	1989
4735048	3/31/2015 16:44	3/31/2015 16:56	1383	712	118	Sedgwick St & North Ave	173	Mies van der Rohe Way & Chicago Ave	Subscriber	Female	1989
4735047	3/31/2015 16:44	3/31/2015 16:52	385	472	212	Wells St & Hubbard St	91	Clinton St & Washington Blvd	Subscriber	Male	1974
4735046	3/31/2015 16:44	3/31/2015 16:52	1081	479	31	Franklin St & Chicago Ave	91	Clinton St & Washington Blvd	Subscriber	Female	1974
4735044	3/31/2015 16:44	3/31/2015 16:50	789	365	181	LaSalle St & Illinois St	35	Streeter Dr & Illinois St	Subscriber	Male	1967
4735038	3/31/2015 16:44	3/31/2015 16:58	1946	863	324	Stockton Dr & Wrightwood Ave	324	Stockton Dr & Wrightwood Ave	Subscriber	Male	1989
4735037	3/31/2015 16:44	3/31/2015 17:06	1930	1331	242	Damen Ave & Leland Ave	332	Halsted St & Diversey Pkwy	Subscriber	Female	1991
4735035	3/31/2015 16:44	3/31/2015 17:03	504	1141	61	Wood St & Milwaukee Ave	296	Broadway & Belmont Ave	Subscriber	Male	1976
4735034	3/31/2015 16:44	3/31/2015 16:55	58	661	196	Cityfront Plaza Dr & Pioneer Ct	91	Clinton St & Washington Blvd	Subscriber	Male	1952
4735029	3/31/2015 16:43	3/31/2015 17:04	487	1261	192	Canal St & Adams St	333	Ashland Ave & Blackhawk St	Subscriber	Female	1981
4735026	3/31/2015 16:43	3/31/2015 16:53	2586	595	90	Millennium Park	194	Wabash Ave & Wacker Pl	Customer
4735025	3/31/2015 16:43	3/31/2015 16:50	1444	379	282	Halsted St & Maxwell St	206	Halsted St & Archer Ave	Customer
4735021	3/31/2015 16:43	3/31/2015 17:10	733	1632	210	Ashland Ave & Division St	173	Mies van der Rohe Way & Chicago Ave	Customer
4735020	3/31/2015 16:43	3/31/2015 16:46	2094	166	254	Pine Grove Ave & Irving Park Rd	232	Pine Grove Ave & Waveland Ave	Subscriber	Male	1976
4735019	3/31/2015 16:43	3/31/2015 16:46	968	224	118	Sedgwick St & North Ave	141	Clark St & Lincoln Ave	Subscriber	Male	1978
4735018	3/31/2015 16:43	3/31/2015 17:30	295	2853	254	Pine Grove Ave & Irving Park Rd	85	Michigan Ave & Oak St	Customer
4735017	3/31/2015 16:43	3/31/2015 17:30	1531	2856	254	Pine Grove Ave & Irving Park Rd	85	Michigan Ave & Oak St	Customer
4735016	3/31/2015 16:42	3/31/2015 16:52	1693	555	51	Clark St & Randolph St	346	Ada St & Washington Blvd	Subscriber	Male	1972
4735015	3/31/2015 16:42	3/31/2015 16:55	457	736	141	Clark St & Lincoln Ave	94	Clark St & Armitage Ave	Subscriber	Male	1972
4735014	3/31/2015 16:42	3/31/2015 16:50	1506	440	174	Canal St & Madison St	43	Michigan Ave & Washington St	Subscriber	Male	1951
4735012	3/31/2015 16:42	3/31/2015 16:49	57	459	195	Columbus Dr & Randolph St	91	Clinton St & Washington Blvd	Subscriber	Male	1962
4735007	3/31/2015 16:42	3/31/2015 16:47	1182	338	76	Lake Shore Dr & Monroe St	76	Lake Shore Dr & Monroe St	Customer
4735003	3/31/2015 16:42	3/31/2015 16:48	594	372	76	Lake Shore Dr & Monroe St	76	Lake Shore Dr & Monroe St	Customer
4734995	3/31/2015 16:41	3/31/2015 16:52	309	679	25	Michigan Ave & Pearson St	118	Sedgwick St & North Ave	Subscriber	Male	1988
4734989	3/31/2015 16:41	3/31/2015 16:46	2819	336	115	Sheffield Ave & Wellington Ave	153	Southport Ave & Wellington Ave	Subscriber	Male	1956
4734988	3/31/2015 16:41	3/31/2015 16:50	599	571	346	Ada St & Washington Blvd	134	Peoria St & Jackson Blvd	Subscriber	Male	1978
4734987	3/31/2015 16:41	3/31/2015 16:48	1453	415	212	Wells St & Hubbard St	43	Michigan Ave & Washington St	Subscriber	Male	1976
4734985	3/31/2015 16:40	3/31/2015 16:47	1455	414	37	Dearborn St & Adams St	174	Canal St & Madison St	Subscriber	Male	1976
4734982	3/31/2015 16:40	3/31/2015 16:44	596	236	123	California Ave & Milwaukee Ave	290	Kedzie Ave & Palmer Ct	Subscriber	Male	1984
4734979	3/31/2015 16:40	3/31/2015 16:46	1725	360	21	Aberdeen St & Jackson Blvd	75	Canal St & Jackson Blvd	Subscriber	Male	1989
4734978	3/31/2015 16:40	3/31/2015 16:48	1770	454	76	Lake Shore Dr & Monroe St	76	Lake Shore Dr & Monroe St	Customer
4734977	3/31/2015 16:40	3/31/2015 16:44	2117	236	130	Damen Ave & Division St	128	Damen Ave & Chicago Ave	Subscriber	Male	1985
4734973	3/31/2015 16:40	3/31/2015 16:44	233	296	164	Franklin St & Lake St	74	Kingsbury St & Erie St	Subscriber	Male	1989
4734972	3/31/2015 16:39	3/31/2015 16:55	620	911	261	Hermitage Ave & Polk St	75	Canal St & Jackson Blvd	Subscriber	Female	1960
4734970	3/31/2015 16:39	3/31/2015 16:53	584	855	136	Racine Ave & 13th St	59	Wabash Ave & Roosevelt Rd	Subscriber	Female	1985
4734969	3/31/2015 16:39	3/31/2015 16:46	2527	388	212	Wells St & Hubbard St	106	State St & Pearson St	Subscriber	Male	1986
4734967	3/31/2015 16:36	3/31/2015 16:45	185	550	331	Halsted St & Blackhawk St	58	Marshfield Ave & Cortland St	Subscriber	Male	1960
4734966	3/31/2015 16:39	3/31/2015 16:50	1183	671	286	Franklin St & Quincy St	106	State St & Pearson St	Subscriber	Male	1988
4734964	3/31/2015 16:39	3/31/2015 16:44	276	293	217	May St & Fulton St	66	Clinton St & Lake St	Subscriber	Male	1987
4734963	3/31/2015 16:39	3/31/2015 16:54	369	923	217	May St & Fulton St	176	Clark St & Elm St	Subscriber	Male	1982
4734962	3/31/2015 16:39	3/31/2015 16:44	1041	293	286	Franklin St & Quincy St	174	Canal St & Madison St	Subscriber	Male	1962
4734961	3/31/2015 16:39	3/31/2015 16:45	2035	413	227	Southport Ave & Waveland Ave	306	Sheridan Rd & Buena Ave	Subscriber	Male	1986
4734958	3/31/2015 16:38	3/31/2015 16:59	375	1256	77	Clinton St & Madison St	33	State St & Van Buren St	Subscriber	Male	1984
4734957	3/31/2015 16:38	3/31/2015 16:54	223	925	195	Columbus Dr & Randolph St	273	Michigan Ave & 16th St	Subscriber	Male	1962
4734956	3/31/2015 16:36	3/31/2015 16:42	1530	361	254	Pine Grove Ave & Irving Park Rd	303	Broadway & Cornelia Ave	Subscriber	Female	1978
4734955	3/31/2015 16:38	3/31/2015 16:42	2790	223	327	Sheffield Ave & Webster Ave	144	Larrabee St & Webster Ave	Subscriber	Male	1977
4734954	3/31/2015 16:38	3/31/2015 16:50	1584	752	174	Canal St & Madison St	195	Columbus Dr & Randolph St	Subscriber	Male	1955
4734952	3/31/2015 16:38	3/31/2015 16:58	913	1228	184	State St & 35th St	75	Canal St & Jackson Blvd	Subscriber	Male	1960
4734951	3/31/2015 16:37	3/31/2015 16:42	1106	248	134	Peoria St & Jackson Blvd	75	Canal St & Jackson Blvd	Subscriber	Male	1987
4734950	3/31/2015 16:37	3/31/2015 16:56	1330	1125	261	Hermitage Ave & Polk St	75	Canal St & Jackson Blvd	Subscriber	Female	1952
4734947	3/31/2015 16:37	3/31/2015 16:42	357	276	115	Sheffield Ave & Wellington Ave	153	Southport Ave & Wellington Ave	Subscriber	Female	1981
4734944	3/31/2015 16:36	3/31/2015 16:41	2030	299	195	Columbus Dr & Randolph St	81	Daley Center Plaza	Subscriber	Male	1979
4734943	3/31/2015 16:35	3/31/2015 16:42	83	407	195	Columbus Dr & Randolph St	197	Michigan Ave & Madison St	Subscriber	Male	1983
4734942	3/31/2015 16:34	3/31/2015 16:42	125	426	195	Columbus Dr & Randolph St	91	Clinton St & Washington Blvd	Subscriber	Male	1959
4734941	3/31/2015 16:34	3/31/2015 16:42	2037	475	195	Columbus Dr & Randolph St	33	State St & Van Buren St	Subscriber	Female	1965
4734936	3/31/2015 16:37	3/31/2015 16:41	1976	272	123	California Ave & Milwaukee Ave	290	Kedzie Ave & Palmer Ct	Subscriber	Female	1980
4734934	3/31/2015 16:36	3/31/2015 16:47	1186	654	48	Larrabee St & Kingsbury St	60	Dayton St & North Ave	Subscriber	Male	1981
4734932	3/31/2015 16:36	3/31/2015 16:59	741	1355	98	LaSalle St & Washington St	69	Damen Ave & Pierce Ave	Subscriber	Male	1982
4734931	3/31/2015 16:36	3/31/2015 16:47	2970	652	186	Ogden Ave & Race Ave	191	Canal St & Monroe St	Subscriber	Male	1988
4734929	3/31/2015 16:36	3/31/2015 16:47	190	645	127	Lincoln Ave & Fullerton Ave	58	Marshfield Ave & Cortland St	Subscriber	Male	1974
4734927	3/31/2015 16:36	3/31/2015 16:44	395	473	35	Streeter Dr & Illinois St	76	Lake Shore Dr & Monroe St	Customer
4734923	3/31/2015 16:36	3/31/2015 16:39	1304	205	344	Ravenswood Ave & Lawrence Ave	238	Ravenswood Ave & Montrose Ave	Subscriber	Male	1993
4734919	3/31/2015 16:35	3/31/2015 16:44	2080	519	76	Lake Shore Dr & Monroe St	26	McClurg Ct & Illinois St	Subscriber	Male	1949
4734918	3/31/2015 16:35	3/31/2015 16:44	264	498	174	Canal St & Madison St	47	State St & Kinzie St	Subscriber	Male	1986
4734915	3/31/2015 16:30	3/31/2015 16:37	1983	385	44	State St & Randolph St	174	Canal St & Madison St	Subscriber	Male	1974
4734914	3/31/2015 16:31	3/31/2015 16:41	2991	564	57	Clinton St & Roosevelt Rd	129	Blue Island Ave & 18th St	Subscriber	Male	1984
4734913	3/31/2015 16:35	3/31/2015 16:50	1127	911	122	Ogden Ave & Congress Pkwy	77	Clinton St & Madison St	Subscriber	Female	1986
4734912	3/31/2015 16:35	3/31/2015 16:37	1734	133	230	Lincoln Ave & Roscoe St	330	Lincoln Ave & Addison St	Subscriber	Male	1961
4734911	3/31/2015 16:35	3/31/2015 16:41	2522	346	174	Canal St & Madison St	100	Orleans St & Merchandise Mart Plaza	Subscriber	Female	1955
4734910	3/31/2015 16:35	3/31/2015 16:47	490	734	192	Canal St & Adams St	59	Wabash Ave & Roosevelt Rd	Subscriber	Male	1986
4734909	3/31/2015 16:35	3/31/2015 16:47	2395	723	75	Canal St & Jackson Blvd	54	Ogden Ave & Chicago Ave	Subscriber	Male	1975
4734908	3/31/2015 16:34	3/31/2015 16:49	1190	857	192	Canal St & Adams St	99	Lake Shore Dr & Ohio St	Subscriber	Male	1979
4734906	3/31/2015 16:34	3/31/2015 16:45	1404	631	319	Greenview Ave & Diversey Pkwy	298	Lincoln Ave & Belle Plaine Ave	Subscriber	Male	1980
4734905	3/31/2015 16:34	3/31/2015 16:45	2957	635	217	May St & Fulton St	44	State St & Randolph St	Subscriber	Male	1990
4734903	3/31/2015 16:34	3/31/2015 16:41	1648	424	49	Dearborn St & Monroe St	198	Halsted St & Madison St	Subscriber	Male	1980
4734902	3/31/2015 16:34	3/31/2015 16:37	1123	189	128	Damen Ave & Chicago Ave	214	Damen Ave & Grand Ave	Subscriber	Male	1985
4734894	3/31/2015 16:34	3/31/2015 16:41	1863	439	36	Franklin St & Jackson Blvd	59	Wabash Ave & Roosevelt Rd	Subscriber	Male	1985
4734893	3/31/2015 16:34	3/31/2015 16:39	769	320	191	Canal St & Monroe St	100	Orleans St & Merchandise Mart Plaza	Subscriber	Female	1975
4734892	3/31/2015 16:33	3/31/2015 16:45	75	679	196	Cityfront Plaza Dr & Pioneer Ct	283	LaSalle St & Jackson Blvd	Subscriber	Male	1977
4734888	3/31/2015 16:33	3/31/2015 16:41	1827	464	106	State St & Pearson St	301	Clark St & Schiller St	Subscriber	Male	1953
4734886	3/31/2015 16:33	3/31/2015 16:38	925	336	174	Canal St & Madison St	43	Michigan Ave & Washington St	Subscriber	Male	1974
4734885	3/31/2015 16:33	3/31/2015 16:40	37	414	273	Michigan Ave & 16th St	59	Wabash Ave & Roosevelt Rd	Subscriber	Female	1963
4734884	3/31/2015 16:33	3/31/2015 16:59	2914	1586	211	St. Clair St & Erie St	58	Marshfield Ave & Cortland St	Subscriber	Male	1983
4734881	3/31/2015 16:32	3/31/2015 16:54	2362	1303	76	Lake Shore Dr & Monroe St	85	Michigan Ave & Oak St	Customer
4734878	3/31/2015 16:32	3/31/2015 16:52	709	1159	58	Marshfield Ave & Cortland St	268	Lake Shore Dr & North Blvd	Subscriber	Female	1950
4734877	3/31/2015 16:32	3/31/2015 16:41	733	524	285	Wood St & Grand Ave	210	Ashland Ave & Division St	Subscriber	Male	1981
4734876	3/31/2015 16:32	3/31/2015 16:48	2398	938	282	Halsted St & Maxwell St	91	Clinton St & Washington Blvd	Customer
4734875	3/31/2015 16:32	3/31/2015 16:37	133	271	37	Dearborn St & Adams St	75	Canal St & Jackson Blvd	Subscriber	Male	1970
4734873	3/31/2015 16:31	3/31/2015 16:43	2424	745	194	Wabash Ave & Wacker Pl	186	Ogden Ave & Race Ave	Subscriber	Male	1979
4734872	3/31/2015 16:32	3/31/2015 16:41	751	585	110	Dearborn St & Erie St	191	Canal St & Monroe St	Subscriber	Male	1970
4734866	3/31/2015 16:25	3/31/2015 16:31	1576	415	44	State St & Randolph St	91	Clinton St & Washington Blvd	Subscriber	Male	1953
4734865	3/31/2015 16:31	3/31/2015 16:46	3027	861	173	Mies van der Rohe Way & Chicago Ave	81	Daley Center Plaza	Subscriber	Female	1957
4734857	3/31/2015 16:27	3/31/2015 16:34	1060	463	126	Clark St & North Ave	93	Sheffield Ave & Willow St	Subscriber	Male	1946
4734856	3/31/2015 16:30	3/31/2015 16:52	291	1329	90	Millennium Park	93	Sheffield Ave & Willow St	Subscriber	Female	1965
4734852	3/31/2015 16:30	3/31/2015 16:58	1257	1661	35	Streeter Dr & Illinois St	35	Streeter Dr & Illinois St	Customer
4734850	3/31/2015 16:27	3/31/2015 16:36	1592	516	52	Michigan Ave & Lake St	91	Clinton St & Washington Blvd	Subscriber	Male	1976
4734848	3/31/2015 16:30	3/31/2015 16:59	542	1771	35	Streeter Dr & Illinois St	35	Streeter Dr & Illinois St	Customer
4734845	3/31/2015 16:30	3/31/2015 16:37	1525	461	52	Michigan Ave & Lake St	91	Clinton St & Washington Blvd	Subscriber	Male	1968
4734843	3/31/2015 16:30	3/31/2015 16:38	2578	502	241	Morgan St & Polk St	19	Loomis St & Taylor St	Subscriber	Male	1990
4734842	3/31/2015 16:29	3/31/2015 16:40	2065	630	54	Ogden Ave & Chicago Ave	58	Marshfield Ave & Cortland St	Subscriber	Male	1985
4734839	3/31/2015 16:29	3/31/2015 16:42	1448	804	97	Museum Campus	90	Millennium Park	Customer
4734838	3/31/2015 16:29	3/31/2015 16:38	1767	515	174	Canal St & Madison St	84	Union Ave & Grand Ave	Subscriber	Male	1979
4734837	3/31/2015 16:29	3/31/2015 16:40	906	647	212	Wells St & Hubbard St	198	Halsted St & Madison St	Subscriber	Female	1986
4734834	3/31/2015 16:29	3/31/2015 16:42	2586	797	97	Museum Campus	90	Millennium Park	Customer
4734833	3/31/2015 16:29	3/31/2015 16:35	1734	347	153	Southport Ave & Wellington Ave	230	Lincoln Ave & Roscoe St	Subscriber	Male	1961
4734831	3/31/2015 16:29	3/31/2015 16:38	280	574	85	Michigan Ave & Oak St	289	Wells St & Concord Ln	Subscriber	Male	1982
4734828	3/31/2015 16:28	3/31/2015 16:31	1706	149	52	Michigan Ave & Lake St	194	Wabash Ave & Wacker Pl	Subscriber	Male	1979
4734825	3/31/2015 16:28	3/31/2015 16:36	245	473	117	Wilton Ave & Belmont Ave	117	Wilton Ave & Belmont Ave	Subscriber	Male	1987
4734824	3/31/2015 16:28	3/31/2015 16:32	1428	215	117	Wilton Ave & Belmont Ave	154	Southport Ave & Belmont Ave	Subscriber	Male	1990
4734822	3/31/2015 16:28	3/31/2015 16:42	714	872	334	Lake Shore Dr & Belmont Ave	308	Seeley Ave & Roscoe St	Subscriber	Male	1970
4734821	3/31/2015 16:28	3/31/2015 16:40	1144	743	241	Morgan St & Polk St	124	Damen Ave & Cullerton St	Subscriber	Male	1974
4734818	3/31/2015 16:27	3/31/2015 18:00	2183	5615	304	Broadway & Waveland Ave	232	Pine Grove Ave & Waveland Ave	Customer
4734817	3/31/2015 16:23	3/31/2015 16:32	853	516	186	Ogden Ave & Race Ave	91	Clinton St & Washington Blvd	Subscriber	Male	1972
4734816	3/31/2015 16:26	3/31/2015 16:33	712	426	52	Michigan Ave & Lake St	174	Canal St & Madison St	Subscriber	Male	1974
4734814	3/31/2015 16:26	3/31/2015 16:31	769	248	169	Canal St & Harrison St	191	Canal St & Monroe St	Subscriber	Male	1970
4734810	3/31/2015 16:26	3/31/2015 16:36	979	575	52	Michigan Ave & Lake St	174	Canal St & Madison St	Subscriber	Male	1992
4734808	3/31/2015 16:26	3/31/2015 16:36	699	622	99	Lake Shore Dr & Ohio St	81	Daley Center Plaza	Subscriber	Male	1958
4734805	3/31/2015 16:26	3/31/2015 16:29	1642	176	112	Green St & Randolph St	80	Aberdeen St & Madison St	Subscriber	Male	1973
4734804	3/31/2015 16:26	3/31/2015 16:44	2247	1084	140	Dearborn Pkwy & Delaware Pl	324	Stockton Dr & Wrightwood Ave	Subscriber	Male	1980
4734802	3/31/2015 16:26	3/31/2015 16:38	693	763	287	Franklin St & Arcade Pl	284	Michigan Ave & Jackson Blvd	Subscriber	Male	1982
4734801	3/31/2015 16:26	3/31/2015 16:40	2655	843	273	Michigan Ave & 16th St	33	State St & Van Buren St	Subscriber	Male	1980
4734796	3/31/2015 16:25	3/31/2015 16:42	3044	1031	313	Lakeview Ave & Fullerton Pkwy	301	Clark St & Schiller St	Customer
4734794	3/31/2015 16:25	3/31/2015 16:47	1638	1312	224	Halsted St & Willow St	256	Broadway & Sheridan Rd	Subscriber	Male	1963
4734793	3/31/2015 16:25	3/31/2015 16:58	1684	1984	181	LaSalle St & Illinois St	131	Lincoln Ave & Belmont Ave	Subscriber	Male	1972
4734788	3/31/2015 16:24	3/31/2015 18:00	297	5756	304	Broadway & Waveland Ave	232	Pine Grove Ave & Waveland Ave	Customer
4734785	3/31/2015 16:24	3/31/2015 16:29	1734	270	343	Racine Ave & Wrightwood Ave	153	Southport Ave & Wellington Ave	Subscriber	Male	1961
4734782	3/31/2015 16:24	3/31/2015 16:32	298	524	240	Sheridan Rd & Irving Park Rd	304	Broadway & Waveland Ave	Customer
4734778	3/31/2015 16:24	3/31/2015 16:33	186	570	37	Dearborn St & Adams St	31	Franklin St & Chicago Ave	Subscriber	Male	1980
4734777	3/31/2015 16:23	3/31/2015 16:32	2027	545	240	Sheridan Rd & Irving Park Rd	304	Broadway & Waveland Ave	Customer
4734769	3/31/2015 16:23	3/31/2015 16:29	925	409	75	Canal St & Jackson Blvd	174	Canal St & Madison St	Subscriber	Male	1966
4734763	3/31/2015 16:22	3/31/2015 16:27	1388	301	117	Wilton Ave & Belmont Ave	303	Broadway & Cornelia Ave	Subscriber	Male	1985
4734762	3/31/2015 16:22	3/31/2015 16:26	1038	227	342	Wolcott Ave & Polk St	122	Ogden Ave & Congress Pkwy	Subscriber	Female	1958
4734761	3/31/2015 16:22	3/31/2015 16:27	3026	312	174	Canal St & Madison St	51	Clark St & Randolph St	Subscriber	Female	1985
4734759	3/31/2015 16:22	3/31/2015 16:30	1584	448	287	Franklin St & Arcade Pl	174	Canal St & Madison St	Subscriber	Male	1956
4734754	3/31/2015 16:22	3/31/2015 16:31	1352	529	199	Wabash Ave & Grand Ave	66	Clinton St & Lake St	Subscriber	Male	1962
4734750	3/31/2015 16:21	3/31/2015 16:31	1051	573	122	Ogden Ave & Congress Pkwy	214	Damen Ave & Grand Ave	Subscriber	Female	1973
4734749	3/31/2015 16:22	3/31/2015 16:36	1800	888	191	Canal St & Monroe St	25	Michigan Ave & Pearson St	Subscriber	Female	1989
4734748	3/31/2015 16:21	3/31/2015 16:25	3054	201	49	Dearborn St & Monroe St	283	LaSalle St & Jackson Blvd	Customer
4734747	3/31/2015 16:21	3/31/2015 16:28	570	389	106	State St & Pearson St	23	Orleans St & Elm St	Subscriber	Female	1998
4734746	3/31/2015 16:21	3/31/2015 16:28	2416	432	296	Broadway & Belmont Ave	304	Broadway & Waveland Ave	Subscriber	Male	1952
4734745	3/31/2015 16:21	3/31/2015 16:49	132	1674	191	Canal St & Monroe St	220	Hampden Ct & Diversey Pkwy	Subscriber	Male	1989
4734742	3/31/2015 16:21	3/31/2015 16:28	149	445	310	Damen Ave & Charleston St	159	Claremont Ave & Hirsch St	Subscriber	Female	1988
4734740	3/31/2015 16:21	3/31/2015 16:39	1669	1107	268	Lake Shore Dr & North Blvd	81	Daley Center Plaza	Subscriber	Male	1991
4734738	3/31/2015 16:21	3/31/2015 16:28	294	453	91	Clinton St & Washington Blvd	92	Carpenter St & Huron St	Subscriber	Male	1975
4734737	3/31/2015 16:21	3/31/2015 16:28	2643	434	106	State St & Pearson St	23	Orleans St & Elm St	Subscriber	Female	1962
4734734	3/31/2015 16:20	3/31/2015 16:33	2896	761	211	St. Clair St & Erie St	73	Jefferson St & Monroe St	Subscriber	Male	1984
4734733	3/31/2015 16:21	3/31/2015 16:26	1094	352	304	Broadway & Waveland Ave	245	Clarendon Ave & Junior Ter	Subscriber	Male	1961
4734728	3/31/2015 16:20	3/31/2015 16:46	1967	1520	76	Lake Shore Dr & Monroe St	35	Streeter Dr & Illinois St	Customer
4734727	3/31/2015 16:20	3/31/2015 16:32	1171	705	211	St. Clair St & Erie St	91	Clinton St & Washington Blvd	Subscriber	Male	1983
4734725	3/31/2015 16:20	3/31/2015 16:24	1734	232	67	Sheffield Ave & Fullerton Ave	343	Racine Ave & Wrightwood Ave	Subscriber	Male	1961
4734724	3/31/2015 16:20	3/31/2015 16:29	636	501	222	Milwaukee Ave & Rockwell St	216	California Ave & Division St	Subscriber	Male	1987
4734722	3/31/2015 16:20	3/31/2015 16:56	938	2179	313	Lakeview Ave & Fullerton Pkwy	177	Theater on the Lake	Customer
4734721	3/31/2015 16:20	3/31/2015 17:09	939	2937	239	Western Ave & Leland Ave	325	Clark St & Winnemac Ave	Customer
4734719	3/31/2015 16:20	3/31/2015 16:31	2374	661	99	Lake Shore Dr & Ohio St	35	Streeter Dr & Illinois St	Customer
4734718	3/31/2015 16:20	3/31/2015 17:01	1620	2463	35	Streeter Dr & Illinois St	321	Wabash Ave & 8th St	Customer
4734715	3/31/2015 16:20	3/31/2015 16:31	1678	676	258	Logan Blvd & Elston Ave	87	Racine Ave & Fullerton Ave	Subscriber	Male	1971
4734711	3/31/2015 16:19	3/31/2015 16:35	760	945	111	Sedgwick St & Huron St	156	Clark St & Wellington Ave	Subscriber	Male	1981
4734710	3/31/2015 16:19	3/31/2015 16:52	1769	1966	114	Sheffield Ave & Addison St	35	Streeter Dr & Illinois St	Subscriber	Male	1987
4734707	3/31/2015 16:19	3/31/2015 16:23	652	229	13	Wilton Ave & Diversey Pkwy	220	Hampden Ct & Diversey Pkwy	Subscriber	Male	1985
4734706	3/31/2015 16:19	3/31/2015 16:35	302	985	48	Larrabee St & Kingsbury St	340	Clark St & Wrightwood Ave	Subscriber	Female	1989
4734705	3/31/2015 16:19	3/31/2015 17:01	497	2537	35	Streeter Dr & Illinois St	321	Wabash Ave & 8th St	Customer
4734704	3/31/2015 16:19	3/31/2015 16:22	2931	171	312	Clarendon Ave & Gordon Ter	254	Pine Grove Ave & Irving Park Rd	Subscriber	Female	1987
4734703	3/31/2015 16:19	3/31/2015 16:38	2861	1198	118	Sedgwick St & North Ave	112	Green St & Randolph St	Subscriber	Female	1989
4734702	3/31/2015 16:18	3/31/2015 16:24	2137	358	106	State St & Pearson St	48	Larrabee St & Kingsbury St	Subscriber	Male	1981
4734696	3/31/2015 16:18	3/31/2015 16:31	2397	795	211	St. Clair St & Erie St	75	Canal St & Jackson Blvd	Subscriber	Male	1985
4734695	3/31/2015 16:18	3/31/2015 16:23	2395	330	98	LaSalle St & Washington St	75	Canal St & Jackson Blvd	Subscriber	Male	1973
4734694	3/31/2015 16:17	3/31/2015 16:37	594	1211	97	Museum Campus	76	Lake Shore Dr & Monroe St	Customer
4734691	3/31/2015 16:17	3/31/2015 16:32	37	871	237	MLK Jr Dr & 29th St	273	Michigan Ave & 16th St	Subscriber	Female	1963
4734690	3/31/2015 16:17	3/31/2015 16:22	253	268	206	Halsted St & Archer Ave	209	Normal Ave & Archer Ave	Subscriber	Female	1986
4734686	3/31/2015 16:17	3/31/2015 16:37	1770	1224	97	Museum Campus	76	Lake Shore Dr & Monroe St	Customer
4734685	3/31/2015 16:17	3/31/2015 16:24	1919	397	154	Southport Ave & Belmont Ave	347	Ashland Ave & Grace St	Subscriber	Female	1978
4734683	3/31/2015 16:17	3/31/2015 16:37	199	1227	97	Museum Campus	76	Lake Shore Dr & Monroe St	Customer
4734680	3/31/2015 16:17	3/31/2015 16:23	1713	400	90	Millennium Park	49	Dearborn St & Monroe St	Subscriber	Male	1964
4734679	3/31/2015 16:17	3/31/2015 16:37	2084	1218	283	LaSalle St & Jackson Blvd	69	Damen Ave & Pierce Ave	Subscriber	Male	1982
4734677	3/31/2015 16:17	3/31/2015 16:36	2874	1181	328	Ellis Ave & 58th St	248	Woodlawn Ave & 55th St	Subscriber	Male	1990
4734676	3/31/2015 16:16	3/31/2015 16:25	1659	483	31	Franklin St & Chicago Ave	174	Canal St & Madison St	Subscriber	Male	1963
4734675	3/31/2015 16:16	3/31/2015 16:26	1767	568	52	Michigan Ave & Lake St	174	Canal St & Madison St	Subscriber	Male	1983
4734674	3/31/2015 16:16	3/31/2015 16:42	2794	1566	240	Sheridan Rd & Irving Park Rd	44	State St & Randolph St	Subscriber	Male	1983
4734672	3/31/2015 16:16	3/31/2015 16:36	2114	1196	328	Ellis Ave & 58th St	248	Woodlawn Ave & 55th St	Subscriber	Male	1985
4734671	3/31/2015 16:16	3/31/2015 16:35	2080	1124	26	McClurg Ct & Illinois St	76	Lake Shore Dr & Monroe St	Subscriber	Male	1949
4734670	3/31/2015 16:16	3/31/2015 16:33	2234	1016	21	Aberdeen St & Jackson Blvd	60	Dayton St & North Ave	Subscriber	Female	1991
4734669	3/31/2015 16:16	3/31/2015 16:24	1321	472	212	Wells St & Hubbard St	26	McClurg Ct & Illinois St	Subscriber	Male	1983
4734667	3/31/2015 16:16	3/31/2015 16:27	209	696	157	Lake Shore Dr & Wellington Ave	152	Lincoln Ave & Diversey Pkwy	Subscriber	Male	1981
4734666	3/31/2015 16:16	3/31/2015 16:21	2969	327	283	LaSalle St & Jackson Blvd	91	Clinton St & Washington Blvd	Subscriber	Male	1991
4734663	3/31/2015 16:16	3/31/2015 16:19	1232	217	90	Millennium Park	194	Wabash Ave & Wacker Pl	Subscriber	Male	1961
4734661	3/31/2015 16:15	3/31/2015 16:22	646	408	212	Wells St & Hubbard St	77	Clinton St & Madison St	Subscriber	Male	1960
4734660	3/31/2015 16:15	3/31/2015 16:25	125	654	75	Canal St & Jackson Blvd	195	Columbus Dr & Randolph St	Subscriber	Male	1975
4734647	3/31/2015 16:14	3/31/2015 16:18	487	269	111	Sedgwick St & Huron St	110	Dearborn St & Erie St	Subscriber	Male	1985
4734646	3/31/2015 16:14	3/31/2015 16:34	83	1242	214	Damen Ave & Grand Ave	195	Columbus Dr & Randolph St	Subscriber	Male	1983
4734643	3/31/2015 16:13	3/31/2015 16:19	1593	326	17	Wood St & Division St	128	Damen Ave & Chicago Ave	Subscriber	Female	1987
4734642	3/31/2015 16:13	3/31/2015 16:35	2702	1315	111	Sedgwick St & Huron St	310	Damen Ave & Charleston St	Subscriber	Female	1985
4734636	3/31/2015 16:13	3/31/2015 16:24	2563	636	346	Ada St & Washington Blvd	174	Canal St & Madison St	Subscriber	Male	1967
4734634	3/31/2015 16:13	3/31/2015 16:25	264	747	74	Kingsbury St & Erie St	174	Canal St & Madison St	Subscriber	Male	1956
4734632	3/31/2015 16:13	3/31/2015 16:20	1734	434	93	Sheffield Ave & Willow St	67	Sheffield Ave & Fullerton Ave	Subscriber	Male	1961
4734631	3/31/2015 16:13	3/31/2015 16:19	2678	406	74	Kingsbury St & Erie St	91	Clinton St & Washington Blvd	Subscriber	Male	1957
4734630	3/31/2015 16:13	3/31/2015 16:21	2839	515	181	LaSalle St & Illinois St	111	Sedgwick St & Huron St	Subscriber	Male	1981
4734629	3/31/2015 16:13	3/31/2015 16:20	2124	468	287	Franklin St & Arcade Pl	71	Morgan St & Lake St	Subscriber	Female	1979
4734627	3/31/2015 16:12	3/31/2015 16:42	1115	1788	43	Michigan Ave & Washington St	90	Millennium Park	Customer
4734625	3/31/2015 16:12	3/31/2015 16:17	2387	277	283	LaSalle St & Jackson Blvd	174	Canal St & Madison St	Subscriber	Male	1987
4734624	3/31/2015 16:12	3/31/2015 16:27	2446	919	170	Clinton St & 18th St	77	Clinton St & Madison St	Subscriber	Male	1983
4734623	3/31/2015 16:12	3/31/2015 16:24	140	749	198	Halsted St & Madison St	214	Damen Ave & Grand Ave	Subscriber	Male	1977
4734621	3/31/2015 16:11	3/31/2015 16:27	2324	969	143	Sedgwick St & Webster Ave	66	Clinton St & Lake St	Subscriber	Male	1984
4734620	3/31/2015 16:11	3/31/2015 18:28	1401	8183	52	Michigan Ave & Lake St	43	Michigan Ave & Washington St	Customer
4734618	3/31/2015 16:11	3/31/2015 16:42	967	1834	43	Michigan Ave & Washington St	90	Millennium Park	Customer
4734617	3/31/2015 16:11	3/31/2015 18:27	2363	8189	52	Michigan Ave & Lake St	43	Michigan Ave & Washington St	Customer
4734616	3/31/2015 16:11	3/31/2015 16:17	728	346	91	Clinton St & Washington Blvd	212	Wells St & Hubbard St	Subscriber	Male	1983
4734614	3/31/2015 16:11	3/31/2015 16:21	359	605	49	Dearborn St & Monroe St	140	Dearborn Pkwy & Delaware Pl	Subscriber	Male	1960
4734613	3/31/2015 16:10	3/31/2015 16:25	2066	923	76	Lake Shore Dr & Monroe St	99	Lake Shore Dr & Ohio St	Customer
4734611	3/31/2015 16:11	3/31/2015 16:15	1029	257	287	Franklin St & Arcade Pl	100	Orleans St & Merchandise Mart Plaza	Subscriber	Male	1944
4734608	3/31/2015 16:10	3/31/2015 16:24	645	829	197	Michigan Ave & Madison St	54	Ogden Ave & Chicago Ave	Subscriber	Male	1988
4734606	3/31/2015 16:10	3/31/2015 16:15	2707	276	47	State St & Kinzie St	26	McClurg Ct & Illinois St	Subscriber	Male	1959
4734605	3/31/2015 16:10	3/31/2015 16:32	2178	1284	283	LaSalle St & Jackson Blvd	143	Sedgwick St & Webster Ave	Subscriber	Male	1970
4734603	3/31/2015 16:07	3/31/2015 16:23	2991	974	52	Michigan Ave & Lake St	57	Clinton St & Roosevelt Rd	Subscriber	Male	1984
4734602	3/31/2015 16:10	3/31/2015 16:13	433	219	174	Canal St & Madison St	164	Franklin St & Lake St	Subscriber	Male	1973
4734601	3/31/2015 16:10	3/31/2015 16:13	1753	199	244	Ravenswood Ave & Irving Park Rd	246	Ashland Ave & Belle Plaine Ave	Subscriber	Male	1979
4734600	3/31/2015 16:10	3/31/2015 16:18	99	480	67	Sheffield Ave & Fullerton Ave	313	Lakeview Ave & Fullerton Pkwy	Subscriber	Female	1961
4734594	3/31/2015 16:09	3/31/2015 16:19	566	597	28	Larrabee St & Menomonee St	53	Wells St & Erie St	Subscriber	Male	1970
4734593	3/31/2015 16:09	3/31/2015 16:13	187	229	69	Damen Ave & Pierce Ave	183	Damen Ave & Augusta Blvd	Subscriber	Male	1980
4734591	3/31/2015 16:09	3/31/2015 16:22	338	780	146	Loomis St & Jackson Blvd	77	Clinton St & Madison St	Subscriber	Male	1971
4734590	3/31/2015 16:09	3/31/2015 16:17	831	480	86	Eckhart Park	56	Desplaines St & Kinzie St	Subscriber	Male	1989
4734586	3/31/2015 16:09	3/31/2015 16:17	2902	500	307	Southport Ave & Clybourn Ave	144	Larrabee St & Webster Ave	Subscriber	Male	1987
4734585	3/31/2015 16:09	3/31/2015 16:21	333	730	286	Franklin St & Quincy St	26	McClurg Ct & Illinois St	Subscriber	Male	1981
4734584	3/31/2015 16:09	3/31/2015 16:15	664	364	286	Franklin St & Quincy St	284	Michigan Ave & Jackson Blvd	Subscriber	Male	1967
[truncated: 200,350 more rows]
