# Supplementary material for: Urban public bicycle dispatching optimization method
Source: PeerJ Comput Sci. 2019 Oct 14;5:e224. doi: 10.7717/peerj-cs.224 (PMC7924461; doi:10.7717/peerj-cs.224)
Supplement: Supplemental Information 8 [file peerj-cs-05-224-s008.zip › Divvy_Stations_2015.csv]

id	name	latitude	longitude	dpcapacity	landmark
2	Michigan Ave & Balbo Ave	41.872293	-87.624091	35	541
3	Shedd Aquarium	41.86722596	-87.61535539	31	544
4	Burnham Harbor	41.856268	-87.613348	23	545
5	State St & Harrison St	41.874053	-87.627716	23	30
6	Dusable Harbor	41.88504199	-87.61279454	31	548
7	Field Blvd & South Water St	41.88634906	-87.61751655	19	534
9	Leavitt St & Archer Ave	41.82879202	-87.68060446	19	695
11	Jeffery Blvd & 71st St	41.76663824	-87.57645011	11	496
12	South Shore Dr & 71st St	41.76640946	-87.56568757	15	497
13	Wilton Ave & Diversey Pkwy	41.93250008	-87.65268082	19	66
14	Morgan St & 18th St	41.858086	-87.651073	15	163
15	Racine Ave & 18th St	41.858166	-87.656495	15	164
16	Wood St & North Ave	41.910329	-87.672516	11	223
17	Wood St & Division St	41.90332	-87.67273	15	246
18	Wacker Dr & Washington St	41.88327159	-87.63731329	19	536
19	Loomis St & Taylor St	41.869417	-87.660996	15	139
20	Sheffield Ave & Kingsbury St	41.90959193	-87.65349723	15	154
21	Aberdeen St & Jackson Blvd	41.87772613	-87.65478743	15	157
22	May St & Taylor St	41.8694821	-87.6554864	15	160
23	Orleans St & Elm St	41.902924	-87.637715	15	172
24	Fairbanks Ct & Grand Ave	41.89186	-87.62062	15	262
25	Michigan Ave & Pearson St	41.89766	-87.62351	23	34
26	McClurg Ct & Illinois St	41.89102	-87.6173	31	51
27	Larrabee St & North Ave	41.91021	-87.6435	19	174
28	Larrabee St & Menomonee St	41.91468	-87.64332	15	282
29	Noble St & Milwaukee Ave	41.90068	-87.6626	15	290
30	Ashland Ave & Augusta Blvd	41.899643	-87.6677	15	248
31	Franklin St & Chicago Ave	41.89680204	-87.63563839	23	17
32	Racine Ave & Congress Pkwy	41.87464	-87.65703	19	76
33	State St & Van Buren St	41.877181	-87.627844	27	3
34	Cannon Dr & Fullerton Ave	41.92675599	-87.63442878	15	124
35	Streeter Dr & Illinois St	41.891071	-87.6122	39	22
36	Franklin St & Jackson Blvd	41.87770796	-87.63532114	31	19
37	Dearborn St & Adams St	41.87935636	-87.62979104	19	20
38	Clark St & Lake St	41.88602083	-87.63087606	27	547
39	Wabash Ave & Adams St	41.87947235	-87.62568861	23	538
40	LaSalle St & Adams St	41.87934437	-87.63198522	15	537
41	Federal St & Polk St	41.87207763	-87.62954377	19	543
42	Wabash Ave & Cermak Rd	41.852619	-87.626488	11	170
43	Michigan Ave & Washington St	41.88389277	-87.62464914	43	1
44	State St & Randolph St	41.8847302	-87.62773357	27	2
45	Michigan Ave & Congress Pkwy	41.876243	-87.624426	15	40
46	Wells St & Walton St	41.89993001	-87.63443007	19	46
47	State St & Kinzie St	41.88918	-87.6277	23	50
48	Larrabee St & Kingsbury St	41.897764	-87.642884	27	12
49	Dearborn St & Monroe St	41.88131982	-87.62952092	27	49
50	Clark St & Congress Pkwy	41.87593267	-87.63058454	27	9
51	Clark St & Randolph St	41.88457623	-87.63188991	31	5
52	Michigan Ave & Lake St	41.886024	-87.624117	31	43
53	Wells St & Erie St	41.893832	-87.634195	19	64
54	Ogden Ave & Chicago Ave	41.89636246	-87.65406127	19	44
55	Halsted St & James M Rochford St	41.865861	-87.646611	15	166
56	Desplaines St & Kinzie St	41.88871604	-87.64444785	27	39
57	Clinton St & Roosevelt Rd	41.86711778	-87.64108796	15	327
58	Marshfield Ave & Cortland St	41.916017	-87.668879	19	25
59	Wabash Ave & Roosevelt Rd	41.867227	-87.625961	23	31
60	Dayton St & North Ave	41.91057803	-87.64942193	19	58
61	Wood St & Milwaukee Ave	41.907655	-87.672552	15	221
62	McCormick Place	41.85137517	-87.61883465	27	106
66	Clinton St & Lake St	41.88583274	-87.64138231	19	21
67	Sheffield Ave & Fullerton Ave	41.92560188	-87.65370804	15	60
68	Clinton St & Tilden St	41.875885	-87.640795	23	37
69	Damen Ave & Pierce Ave	41.90939601	-87.67769193	19	65
71	Morgan St & Lake St	41.88548331	-87.65230486	15	72
72	State St & 16th St	41.86012138	-87.62772919	15	148
73	Jefferson St & Monroe St	41.880422	-87.642746	19	38
74	Kingsbury St & Erie St	41.89384315	-87.64185116	23	265
75	Canal St & Jackson Blvd	41.878412	-87.641052	31	138
76	Lake Shore Dr & Monroe St	41.880958	-87.616743	39	300
77	Clinton St & Madison St	41.882242	-87.641066	31	301
80	Aberdeen St & Madison St	41.881487	-87.654752	19	156
81	Daley Center Plaza	41.884451	-87.629892	36	23
84	Union Ave & Grand Ave	41.891	-87.645925	19	33
85	Michigan Ave & Oak St	41.90096039	-87.62377664	23	42
86	Eckhart Park	41.89637337	-87.66098386	15	289
87	Racine Ave & Fullerton Ave	41.92556258	-87.65840426	19	189
88	May St & Randolph St	41.88397	-87.655688	15	155
89	Financial Pl & Congress Pkwy	41.87500913	-87.63310582	31	540
90	Millennium Park	41.8810317	-87.62408432	35	8
91	Clinton St & Washington Blvd	41.88338	-87.64117	31	10
92	Carpenter St & Huron St	41.894556	-87.653449	19	196
93	Sheffield Ave & Willow St	41.913688	-87.652855	15	190
94	Clark St & Armitage Ave	41.918306	-87.636282	19	146
95	Stony Island Ave & 64th St	41.77870057	-87.58678762	15	490
96	Desplaines St & Randolph St	41.88461619	-87.64457058	23	535
97	Museum Campus	41.865212	-87.617759	35	29
98	LaSalle St & Washington St	41.882664	-87.63253	15	6
99	Lake Shore Dr & Ohio St	41.89257	-87.614492	19	337
100	Orleans St & Merchandise Mart Plaza	41.888243	-87.63639	23	13
101	63rd St Beach	41.78101637	-87.57611976	23	491
102	Stony Island Ave & 67th St	41.7734585	-87.58533974	11	492
103	Clinton St & Polk St	41.87146652	-87.64094913	15	542
106	State St & Pearson St	41.897448	-87.628722	27	14
107	Desplaines St & Jackson Blvd	41.878287	-87.643909	23	539
108	Halsted St & Polk St	41.87184	-87.64664	19	27
109	900 W Harrison St	41.874675	-87.650019	19	28
110	Dearborn St & Erie St	41.893992	-87.629318	23	45
111	Sedgwick St & Huron St	41.894666	-87.638437	19	52
112	Green St & Randolph St	41.884078	-87.648684	15	53
113	Bissell St & Armitage Ave	41.91844	-87.65222	15	59
114	Sheffield Ave & Addison St	41.94688	-87.65445	27	62
115	Sheffield Ave & Wellington Ave	41.936253	-87.653566	23	67
116	Western Ave & Winnebago Ave	41.915533	-87.687051	15	68
117	Wilton Ave & Belmont Ave	41.94018	-87.65304	23	69
118	Sedgwick St & North Ave	41.910579	-87.638618	19	70
119	Ashland Ave & Lake St	41.88541	-87.66732	19	73
120	Wentworth Ave & Archer Ave	41.854564	-87.631937	15	75
121	Blackstone Ave & Hyde Park Blvd	41.802562	-87.590368	19	398
122	Ogden Ave & Congress Pkwy	41.87501	-87.67328	15	81
123	California Ave & Milwaukee Ave	41.922695	-87.697153	15	84
124	Damen Ave & Cullerton St	41.855048	-87.675726	15	89
125	Rush St & Hubbard St	41.890011	-87.626293	15	533
126	Clark St & North Ave	41.911974	-87.631942	15	128
127	Lincoln Ave & Fullerton Ave	41.925905	-87.64926	15	131
128	Damen Ave & Chicago Ave	41.895769	-87.67722	15	132
129	Blue Island Ave & 18th St	41.857556	-87.661535	15	135
130	Damen Ave & Division St	41.90331	-87.67695	15	136
131	Lincoln Ave & Belmont Ave	41.939365	-87.668385	15	140
132	Wentworth Ave & 24th St	41.849237	-87.631715	15	149
133	Kingsbury St & Kinzie St	41.88917683	-87.63850577	27	532
134	Peoria St & Jackson Blvd	41.877749	-87.649633	19	158
135	Halsted St & 21st St	41.85378	-87.64665	11	162
136	Racine Ave & 13th St	41.865054	-87.656959	15	165
137	Morgan Ave & 14th Pl	41.862378	-87.651062	15	169
138	Clybourn Ave & Division St	41.904509	-87.6405	15	171
140	Dearborn Pkwy & Delaware Pl	41.899007	-87.629928	19	173
141	Clark St & Lincoln Ave	41.915689	-87.6346	23	179
142	McClurg Ct & Erie St	41.8943136	-87.61742002	19	531
143	Sedgwick St & Webster Ave	41.922167	-87.638888	15	191
144	Larrabee St & Webster Ave	41.92175	-87.64401	15	193
145	Mies van der Rohe Way & Chestnut St	41.89858665	-87.62191523	19	529
146	Loomis St & Jackson Blvd	41.877945	-87.662007	11	206
147	Indiana Ave & 26th St	41.8457	-87.62248	15	212
148	State St & 33rd St	41.834734	-87.625813	11	216
149	Calumet Ave & 33rd St	41.8349	-87.61793	11	217
150	Fort Dearborn Dr & 31st St	41.838556	-87.608218	15	220
152	Lincoln Ave & Diversey Pkwy	41.932225	-87.658617	15	226
153	Southport Ave & Wellington Ave	41.935733	-87.663576	19	228
154	Southport Ave & Belmont Ave	41.93949	-87.66378	15	229
156	Clark St & Wellington Ave	41.93649682	-87.64753866	15	232
157	Lake Shore Dr & Wellington Ave	41.936669	-87.636794	15	234
158	Milwaukee Ave & Wabansia Ave	41.912616	-87.681391	15	243
159	Claremont Ave & Hirsch St	41.907781	-87.685854	11	245
160	Campbell Ave & North Ave	41.910535	-87.689556	15	257
161	Rush St & Superior St	41.89576475	-87.62590803	23	530
162	Damen Ave & Wellington Ave	41.93588	-87.67842	15	268
163	Damen Ave & Clybourn Ave	41.931931	-87.677856	15	271
164	Franklin St & Lake St	41.885837	-87.6355	23	272
165	Clark St & Grace St	41.95078	-87.659172	19	275
166	Ashland Ave & Wrightwood Ave	41.92883	-87.668507	15	296
167	Damen Ave & Coulter St	41.8492	-87.67564	11	306
168	Michigan Ave & 14th St	41.864059	-87.623727	19	310
169	Canal St & Harrison St	41.874337	-87.639566	15	326
170	Clinton St & 18th St	41.85795	-87.640826	15	329
171	May St & Cullerton St	41.855136	-87.654127	11	331
172	Rush St & Cedar St	41.9023087	-87.62769053	11	525
173	Mies van der Rohe Way & Chicago Ave	41.89691	-87.621743	15	338
174	Canal St & Madison St	41.882091	-87.639833	23	341
175	Wells St & Polk St	41.872373	-87.633523	19	344
176	Clark St & Elm St	41.903233	-87.631253	19	349
177	Theater on the Lake	41.926277	-87.630834	23	350
178	State St & 19th St	41.856594	-87.627542	15	408
179	MLK Jr Dr & Oakwood Blvd	41.82256	-87.61615	15	420
180	Ritchie Ct & Banks St	41.906782	-87.626402	15	523
181	LaSalle St & Illinois St	41.890749	-87.63206	31	430
182	Wells St & Elm St	41.903222	-87.634324	23	522
183	Damen Ave & Augusta Blvd	41.899714	-87.677234	15	142
184	State St & 35th St	41.83104	-87.62688	19	82
185	Stave St & Armitage Ave	41.917741	-87.691392	11	266
186	Ogden Ave & Race Ave	41.891795	-87.658751	15	194
188	Greenview Ave & Fullerton Ave	41.92533	-87.6658	15	295
190	Southport Ave & Wrightwood Ave	41.92888	-87.66317	15	298
191	Canal St & Monroe St	41.8807	-87.63947	23	56
192	Canal St & Adams St	41.879255	-87.639904	39	11
193	State St & 29th St	41.841707	-87.626938	15	213
194	Wabash Ave & Wacker Pl	41.886875	-87.62603	19	339
195	Columbus Dr & Randolph St	41.884728	-87.619521	31	263
196	Cityfront Plaza Dr & Pioneer Ct	41.890252	-87.622105	19	427
197	Michigan Ave & Madison St	41.882134	-87.625125	19	36
198	Halsted St & Madison St	41.88175	-87.6478	19	159
199	Wabash Ave & Grand Ave	41.891738	-87.626937	15	4
200	MLK Jr Dr & 47th St	41.809851	-87.616279	11	90
201	Indiana Ave & 40th St	41.82168	-87.6216	15	83
202	Halsted St & 18th St	41.857499	-87.646277	15	99
203	Western Ave & 21st St	41.85394	-87.685243	15	91
204	Prairie Ave & Garfield Blvd	41.794853	-87.618691	15	101
205	Paulina St & 18th St	41.857901	-87.668745	15	88
206	Halsted St & Archer Ave	41.847203	-87.646795	15	98
207	Emerald Ave & 28th St	41.84358	-87.645368	15	399
208	Ashland Ave & 21st St	41.85381	-87.665897	15	307
209	Normal Ave & Archer Ave	41.849527	-87.640591	11	308
210	Ashland Ave & Division St	41.90345	-87.667747	19	61
211	St. Clair St & Erie St	41.894448	-87.622663	19	16
212	Wells St & Hubbard St	41.889933	-87.634262	31	264
213	Leavitt St & North Ave	41.910153	-87.68229	15	244
214	Damen Ave & Grand Ave	41.89122	-87.67686	15	141
215	Damen Ave & Madison St	41.88137	-87.67493	15	134
216	California Ave & Division St	41.903029	-87.697474	15	256
217	May St & Fulton St	41.886773	-87.656001	15	197
218	Wells St & 19th St	41.856802	-87.633879	11	180
219	Damen Ave & Cortland St	41.916027	-87.677411	11	133
220	Hampden Ct & Diversey Pkwy	41.93262	-87.642385	19	123
222	Milwaukee Ave & Rockwell St	41.920195	-87.693033	19	242
223	Clifton Ave & Armitage Ave	41.918216	-87.656936	15	185
224	Halsted St & Willow St	41.913778	-87.64884	19	181
225	Halsted St & Dickens Ave	41.919936	-87.64883	15	192
226	Racine Ave & Belmont Ave	41.939743	-87.658865	15	230
227	Southport Ave & Waveland Ave	41.94815	-87.66394	15	235
228	Damen Ave & Melrose Ave	41.9406	-87.6785	11	143
229	Southport Ave & Roscoe St	41.943739	-87.66402	19	71
230	Lincoln Ave & Roscoe St	41.94334	-87.67097	19	78
231	Sheridan Rd & Montrose Ave	41.96167	-87.65464	15	130
232	Pine Grove Ave & Waveland Ave	41.949275	-87.646303	23	273
233	Sangamon St & Washington Blvd	41.883004	-87.651148	15	409
234	Clark St & Montrose Ave	41.961588	-87.666036	19	316
236	Sedgwick St & Schiller St	41.907576	-87.638517	15	410
237	MLK Jr Dr & 29th St	41.842052	-87.617	15	214
238	Ravenswood Ave & Montrose Ave	41.961615	-87.674365	15	92
239	Western Ave & Leland Ave	41.966555	-87.688487	19	112
240	Sheridan Rd & Irving Park Rd	41.954245	-87.654406	23	63
241	Morgan St & Polk St	41.871737	-87.65103	15	168
242	Damen Ave & Leland Ave	41.967094	-87.679028	15	93
243	Lincoln Ave & Leavitt St	41.962391	-87.684146	15	126
244	Ravenswood Ave & Irving Park Rd	41.95469	-87.67393	19	87
245	Clarendon Ave & Junior Ter	41.961004	-87.649603	15	389
246	Ashland Ave & Belle Plaine Ave	41.956061	-87.668869	11	249
247	Shore Drive & 55th St	41.795212	-87.580715	19	361
248	Woodlawn Ave & 55th St	41.795264	-87.596471	19	362
249	Montrose Harbor	41.963982	-87.638181	31	388
250	Ashland Ave & Wellington Ave	41.936083	-87.669807	19	269
251	Clarendon Ave & Leland Ave	41.967968	-87.650001	15	385
252	Greenwood Ave & 47th St	41.809835	-87.599383	15	396
253	Clifton Ave & Lawrence Ave	41.968873	-87.658857	15	104
254	Pine Grove Ave & Irving Park Rd	41.954383	-87.648043	15	324
255	Indiana Ave & Roosevelt Rd	41.867888	-87.623041	31	309
256	Broadway & Sheridan Rd	41.952833	-87.649993	15	323
257	Lincoln Ave & Waveland Ave	41.94911	-87.675112	15	253
258	Logan Blvd & Elston Ave	41.930584	-87.685126	19	145
259	California Ave & Francis Pl	41.918121	-87.696972	15	259
260	Kedzie Ave & Milwaukee Ave	41.929567	-87.707857	19	85
261	Hermitage Ave & Polk St	41.871514	-87.669886	15	80
262	Halsted St & 37th St	41.827071	-87.645801	11	414
263	Rhodes Ave & 32nd St	41.836208	-87.613533	11	215
264	Stetson Ave & South Water St	41.886835	-87.62232	19	48
265	Cottage Grove Ave & Oakwood Blvd	41.822985	-87.6071	15	346
267	Lake Park Ave & 47th St	41.809443	-87.591875	15	117
268	Lake Shore Dr & North Blvd	41.911722	-87.626804	39	328
270	Stony Island Ave & 75th St	41.75866967	-87.58688287	15	498
271	Cottage Grove Ave & 43rd St	41.816499	-87.606582	11	86
272	Indiana Ave & 31st St	41.838842	-87.621857	11	219
273	Michigan Ave & 16th St	41.860204	-87.623355	15	150
274	Racine Ave & 15th St	41.861267	-87.656625	15	304
275	Ashland Ave & 13th St	41.865234	-87.666507	15	354
276	California Ave & North Ave	41.91044	-87.6972	11	258
277	Ashland Ave & Grand Ave	41.891072	-87.666611	15	434
278	Wallace St & 35th St	41.830629	-87.64129	15	417
279	Halsted St & 35th St	41.830661	-87.647172	15	413
280	Morgan St & 31st St	41.8378	-87.65114	11	97
281	Western Ave & 24th St	41.84847	-87.685109	15	393
282	Halsted St & Maxwell St	41.86458	-87.64693	15	161
283	LaSalle St & Jackson Blvd	41.87817	-87.631985	31	32
284	Michigan Ave & Jackson Blvd	41.87785	-87.62408	23	340
285	Wood St & Grand Ave	41.89113	-87.67203	15	432
286	Franklin St & Quincy St	41.878724	-87.634793	23	7
287	Franklin St & Arcade Pl	41.881469	-87.635177	27	57
288	Larrabee St & Armitage Ave	41.91797	-87.64368	11	184
289	Wells St & Concord Ln	41.912202	-87.634664	19	182
290	Kedzie Ave & Palmer Ct	41.921525	-87.707322	15	292
291	Wells St & Evergreen Ave	41.906724	-87.63483	19	302
292	Southport Ave & Clark St	41.957081	-87.664199	11	317
293	Broadway & Wilson Ave	41.965485	-87.657238	19	74
294	Broadway & Berwyn Ave	41.978353	-87.659753	15	109
295	Broadway & Argyle St	41.972972	-87.659637	15	108
296	Broadway & Belmont Ave	41.940106	-87.645451	15	277
297	Paulina St & Montrose Ave	41.961507	-87.671387	15	250
298	Lincoln Ave & Belle Plaine Ave	41.955927	-87.679259	15	252
299	Halsted St & Roscoe St	41.94367	-87.64895	15	127
300	Broadway & Barry Ave	41.937725	-87.644095	19	137
301	Clark St & Schiller St	41.907993	-87.631501	19	200
302	Sheffield Ave & Wrightwood Ave	41.928712	-87.653833	19	211
303	Broadway & Cornelia Ave	41.945512	-87.64598	15	278
304	Broadway & Waveland Ave	41.949078	-87.648536	15	325
305	Western Ave & Division St	41.902893	-87.687275	15	241
306	Sheridan Rd & Buena Ave	41.9584	-87.65423	15	374
307	Southport Ave & Clybourn Ave	41.920445	-87.663095	15	186
308	Seeley Ave & Roscoe St	41.943403	-87.679618	11	144
309	Leavitt St & Armitage Ave	41.917805	-87.682437	11	286
310	Damen Ave & Charleston St	41.920082	-87.677855	11	288
311	Leavitt St & Lawrence Ave	41.968885	-87.684001	19	237
312	Clarendon Ave & Gordon Ter	41.957879	-87.649519	15	379
313	Lakeview Ave & Fullerton Pkwy	41.925858	-87.638973	19	147
314	Ravenswood Ave & Berteau Ave	41.957921	-87.673567	15	251
315	Leavitt St & Hirsch St	41.906717	-87.682779	11	255
316	Damen Ave & Sunnyside Ave	41.96325	-87.679258	19	315
317	Wood St & Taylor St	41.869154	-87.671045	15	285
318	Southport Ave & Irving Park Rd	41.954177	-87.664358	15	321
319	Greenview Ave & Diversey Pkwy	41.932595	-87.665939	15	294
320	Loomis St & Lexington St	41.872187	-87.661501	15	332
321	Wabash Ave & 8th St	41.871962	-87.626106	19	54
322	Kimbark Ave & 53rd St	41.799568	-87.594747	19	397
323	Sheridan Rd & Lawrence Ave	41.969517	-87.654691	15	384
324	Stockton Dr & Wrightwood Ave	41.93132	-87.638742	15	276
325	Clark St & Winnemac Ave	41.973385	-87.668365	19	392
326	Clark St & Leland Ave	41.967096	-87.667429	11	239
327	Sheffield Ave & Webster Ave	41.921687	-87.653714	19	188
328	Ellis Ave & 58th St	41.788746	-87.601334	15	365
329	Lake Shore Dr & Diversey Pkwy	41.932684	-87.63625	15	347
330	Lincoln Ave & Addison St	41.946176	-87.673308	19	77
331	Halsted St & Blackhawk St	41.90854	-87.648568	19	176
332	Halsted St & Diversey Pkwy	41.933341	-87.648747	15	208
333	Ashland Ave & Blackhawk St	41.907066	-87.667252	15	224
334	Lake Shore Dr & Belmont Ave	41.940775	-87.639192	19	233
335	Calumet Ave & 35th St	41.831379	-87.618034	15	345
336	Cottage Grove Ave & 47th St	41.809855	-87.606755	15	422
337	Clark St & Chicago Ave	41.896544	-87.630931	19	303
338	Calumet Ave & 18th St	41.857611	-87.619407	15	102
339	Emerald Ave & 31st St	41.838198	-87.645143	11	404
340	Clark St & Wrightwood Ave	41.929546	-87.643118	15	209
341	Adler Planetarium	41.866095	-87.607267	19	431
342	Wolcott Ave & Polk St	41.871262	-87.673688	15	284
343	Racine Ave & Wrightwood Ave	41.928887	-87.658971	15	297
344	Ravenswood Ave & Lawrence Ave	41.96909	-87.674237	19	26
345	Lake Park Ave & 56th St	41.793242	-87.587782	19	119
346	Ada St & Washington Blvd	41.88283	-87.661206	15	353
347	Ashland Ave & Grace St	41.950687	-87.6687	15	319
348	California Ave & 21st St	41.854016	-87.695445	15	96
349	Halsted St & Wrightwood Ave	41.929143	-87.649077	15	210
350	Ashland Ave & Chicago Ave	41.895966	-87.667747	15	247
351	Cottage Grove Ave & 51st St	41.803038	-87.606615	15	440
352	Jeffery Blvd & 67th St	41.77351755	-87.57714283	15	493
353	Clark St & Touhy Ave	42.01256012	-87.67436712	15	561
354	Sheridan Rd & Greenleaf Ave	42.01058656	-87.66241209	15	562
355	South Shore Dr & 67th St	41.77366885	-87.56733865	19	494
356	Stony Island Ave & 71st St	41.76649294	-87.58646088	11	495
359	Larrabee St & Division St	41.90348607	-87.64335349	19	524
364	Larrabee St & Oak St	41.90021949	-87.64298547	15	527
365	Halsted St & North Branch St	41.89936844	-87.64847988	15	528
366	Loomis St & Archer Ave	41.84163254	-87.65743495	15	441
367	Racine Ave & 35th St	41.83069611	-87.65597591	15	446
368	Ashland Ave & Archer Ave	41.83920868	-87.66560986	19	442
369	Wood St & 35th St	41.83010465	-87.67029831	11	694
370	Calumet Ave & 21st St	41.85418425	-87.61915374	15	546
372	California Ave & Augusta Blvd	41.89935755	-87.69643947	19	660
373	Kedzie Ave & Chicago Ave	41.8954653	-87.70612788	15	661
374	Western Ave & Walton St	41.89841769	-87.68659602	15	662
375	Sacramento Blvd & Franklin Blvd	41.889727	-87.70103	15	663
376	Artesian Ave & Hubbard St	41.88949182	-87.68821936	35	664
377	Kedzie Ave & Lake St	41.88460329	-87.70630374	19	665
378	California Ave & Lake St	41.88445396	-87.69629814	15	666
381	Western Ave & Monroe St	41.87978771	-87.68611281	15	667
382	Western Ave & Congress Pkwy	41.87474885	-87.68644528	19	668
383	Ashland Ave & Harrison St	41.87429061	-87.66724564	23	669
384	Halsted St & 51st St	41.80183164	-87.6452139	15	591
385	Princeton Ave & Garfield Blvd	41.794982	-87.633124	15	592
386	Halsted St & 56th St	41.79292965	-87.64499006	15	593
388	Halsted St & 63rd St	41.77938114	-87.64462081	15	595
390	Wentworth Ave & 63rd St	41.78007963	-87.62974631	15	596
391	Halsted St & 69th St	41.76906172	-87.64461358	15	597
392	Perry Ave & 69th St	41.76929309	-87.62819593	15	598
393	Calumet Ave & 71st St	41.76550801	-87.61691793	15	599
395	Jeffery Blvd & 76th St	41.75712007	-87.57583936	15	499
396	Yates Blvd & 75th St	41.758768	-87.56644	11	500
397	Saginaw Ave & Exchange Ave	41.75874584	-87.56011478	11	501
398	Rainbow Beach	41.75787145	-87.54938625	19	502
399	South Shore Dr & 74th St	41.76218896	-87.55927465	11	506
400	Cottage Grove Ave & 71st St	41.76571904	-87.60495971	19	507
401	Shields Ave & 28th Pl	41.842733	-87.635491	11	443
402	Princeton Ave & 31st St	41.83802029	-87.63400933	15	444
403	Wentworth Ave & 33rd St	41.83452989	-87.63182298	15	445
406	Lake Park Ave & 35th St	41.83127424	-87.60879919	19	448
407	State St & Pershing Rd	41.82301524	-87.62656802	19	449
408	Union Ave & 42nd St	41.81763809	-87.64356503	15	450
409	Shields Ave & 43rd St	41.81620768	-87.63481935	15	451
410	Prairie Ave & 43rd St	41.81665889	-87.61941246	19	452
411	Halsted St & 47th Pl	41.80813391	-87.64561655	11	453
412	Princeton Ave & 47th St	41.80931771	-87.63344929	19	454
413	Woodlawn Ave & Lake Park Ave	41.81409271	-87.59700515	15	455
414	Princeton Ave & China Pl	41.85366109	-87.63513546	15	456
415	Calumet Ave & 51st St	41.80229465	-87.61805358	19	470
416	Dorchester Ave & 49th St	41.805772	-87.592464	15	471
417	Cornell Ave & Hyde Park B lvd	41.802406	-87.586924	19	472
418	Ellis Ave & 53rd St	41.79933626	-87.60095811	11	473
419	Lake Park Ave & 53rd St	41.79949429	-87.5864499	15	474
420	Ellis Ave & 55th St	41.79430062	-87.60144977	19	475
421	MLK Jr Dr & 56th St	41.79342946	-87.61585326	15	476
422	DuSable Museum	41.79156801	-87.60785218	14	477
423	University Ave & 57th St	41.79147573	-87.59941433	19	478
424	Museum of Science and Industry	41.79172821	-87.58394501	27	479
425	Harper Ave & 59th St	41.78794281	-87.58831517	15	480
426	Ellis Ave & 60th St	41.78509715	-87.60107276	19	481
427	Cottage Grove Ave & 63rd St	41.78059901	-87.60611239	19	482
428	Dorchester Ave & 63rd St	41.78040565	-87.59141599	15	484
429	Cottage Grove Ave & 67th St	41.77372095	-87.60563486	15	485
430	MLK Jr Dr & 63rd St	41.78008064	-87.61594286	15	486
431	Eberhart Ave & 61st St	41.78414169	-87.61330783	15	487
432	Clark St & Lunt Ave	42.00906913	-87.67371139	15	563
433	Kedzie Ave & Harrison St	41.87359967	-87.70487075	15	680
434	Ogden Ave & Roosevelt Rd	41.86650148	-87.68469707	19	681
435	Kedzie Ave & Roosevelt Rd	41.86649278	-87.70649618	15	682
436	California Ave & Roosevelt Rd	41.86662911	-87.69559599	15	683
437	Washtenaw Ave & 15th St	41.86148	-87.693374	19	684
438	Central Park Ave & Ogden Ave	41.85420431	-87.71540584	19	685
439	Kedzie Ave & 21st St	41.85353363	-87.70507303	15	686
440	Lawndale Ave & 23rd St	41.84988195	-87.71700039	15	687
441	Kedzie Ave & 24th St	41.84819094	-87.70541375	15	688
442	California Ave & 23rd Pl	41.84910969	-87.69513981	15	689
443	Millard Ave & 26th St	41.84456685	-87.71591031	15	690
444	Albany Ave & 26th St	41.84447501	-87.70201301	19	691
445	California Ave & 26th St	41.84404003	-87.69529592	19	692
446	Western Ave & 28th St	41.84151771	-87.68513144	15	693
447	Glenwood Ave & Morse Ave	42.00797192	-87.66550239	15	564
448	Warren Park East	42.00454962	-87.68066615	15	565
449	Clark St & Columbia Ave	42.00445063	-87.6724024	15	566
450	Warren Park West	42.00200726	-87.68972623	15	567
451	Sheridan Rd & Loyola Ave	42.00104378	-87.66119824	15	568
452	Western Ave & Granville Ave	41.99416137	-87.68943828	15	569
453	Clark St & Schreiber Ave	41.99925182	-87.67137734	15	570
454	Broadway & Granville Ave	41.99477969	-87.66028453	15	571
455	Maplewood Ave & Peterson Ave	41.99023603	-87.69336964	15	572
456	2112 W Peterson Ave	41.991178	-87.683593	15	573
457	Clark St & Elmdale Ave	41.99089375	-87.6695834	19	574
458	Broadway & Thorndale Ave	41.98974251	-87.66014062	19	575
459	Lakefront Trail & Bryn Mawr Ave	41.9840367	-87.65231047	19	576
460	Clark St & Bryn Mawr Ave	41.98356935	-87.66912477	15	577
461	Broadway & Ridge Ave	41.98404461	-87.66027383	15	578
462	Ravenswood Ave & Balmoral Ave	41.97977022	-87.67581473	15	579
463	Clark St & Berwyn Ave	41.97799665	-87.6680471	19	580
464	Damen Ave & Foster Ave	41.9756148	-87.67945904	15	581
465	Marine Dr & Ainslie St	41.9716	-87.650154	23	582
466	Ridge Blvd & Touhy Ave	42.01213228	-87.68291264	15	583
467	Western Ave & Lunt Ave	42.0085944	-87.69049224	15	584
468	Budlong Woods Library	41.98366471	-87.69642256	15	585
469	St. Louis Ave & Balmoral Ave	41.98039423	-87.71611496	15	611
470	Kedzie Ave & Foster Ave	41.975672	-87.709261	15	612
471	Francisco Ave & Foster Ave	41.97563273	-87.70141944	15	613
472	Lincoln Ave & Winona St	41.9749113	-87.69250256	15	614
474	Christiana Ave & Lawrence Ave	41.96835449	-87.71183067	15	615
475	Washtenaw Ave & Lawrence Ave	41.96871107	-87.69616957	15	616
476	Kedzie Ave & Leland Ave	41.96668636	-87.70805198	15	617
477	Manor Ave & Leland Ave	41.96631753	-87.70108268	11	618
478	Rockwell St & Eastwood Ave	41.96590014	-87.69363849	15	619
479	Drake Ave & Montrose Ave	41.96115408	-87.71656907	11	620
480	Kedzie Ave & Montrose Ave	41.96198976	-87.70816838	15	621
481	California Ave & Montrose Ave	41.961068	-87.695439	15	622
482	Campbell Ave & Montrose Ave	41.96152593	-87.69116504	15	623
483	Keeler Ave & Irving Park Rd	41.95384975	-87.73237045	19	624
484	Monticello Ave & Irving Park Rd	41.95400484	-87.71912818	15	625
485	Sawyer Ave & Irving Park Rd	41.95358618	-87.7093108	15	626
486	Oakley Ave & Irving Park Rd	41.95434085	-87.68607962	15	627
487	California Ave & Byron St	41.95216219	-87.69805111	19	628
488	Pulaksi Rd & Eddy St	41.94563644	-87.72773681	15	629
489	Drake Ave & Addison St	41.94678185	-87.71642152	23	630
490	Troy St & Elston Ave	41.94524357	-87.7066499	15	631
491	Talman Ave & Addison St	41.94663583	-87.69461476	15	632
492	Leavitt St & Addison St	41.94702904	-87.68336721	15	633
493	Western Ave & Roscoe St	41.94302616	-87.68739454	15	634
494	Kedzie Ave & Bryn Mawr Ave	41.98239708	-87.70892252	15	635
495	Keystone Ave & Montrose Ave	41.96110802	-87.7289701	15	636
496	Avers Ave & Belmont Ave	41.93944839	-87.72355383	19	640
497	Kimball Ave & Belmont Ave	41.93939154	-87.71224084	23	641
498	California Ave & Fletcher St	41.93842879	-87.69800776	19	642
499	Kosciuszko Park	41.93058537	-87.72377736	15	643
500	Central Park Ave & Elbridge Ave	41.93533728	-87.71688929	15	644
501	Richmond St & Diversey Ave	41.93190197	-87.70119513	15	645
502	California Ave & Altgeld St	41.926618	-87.697899	19	646
503	Drake Ave & Fullerton Ave	41.92439882	-87.71544104	15	647
504	Campbell Ave & Fullerton Ave	41.92463247	-87.68930701	15	648
505	Winchester Ave & Elston Ave	41.92409085	-87.67646007	15	649
506	Spaulding Ave & Armitage Ave	41.91718375	-87.71035665	15	650
507	Humboldt Blvd & Armitage Ave	41.91751339	-87.70180896	19	651
508	Central Park Ave & North Ave	41.90965688	-87.71663195	15	652
509	Troy St & North Ave	41.9097693	-87.70528049	15	653
510	Spaulding Ave & Division St	41.90270659	-87.70921957	15	654
511	Albany Ave & Bloomingdale Ave	41.91402671	-87.70512646	15	655
