# Supplementary material for: Urban public bicycle dispatching optimization method
Source: PeerJ Comput Sci. 2019 Oct 14;5:e224. doi: 10.7717/peerj-cs.224 (PMC7924461; doi:10.7717/peerj-cs.224)
Supplement: Supplemental Information 12 [file peerj-cs-05-224-s012.py]

#!/usr/bin/env python3

'''
    Implements the Louvain method.
    Input: a weighted undirected graph
    Ouput: a (partition, modularity) pair where modularity is maximum
'''

import copy
import NYC.variance as variance

class PyLouvain:
    '''
        Builds a graph from _path.
        _path: a path to a file containing "node_from node_to" edges (one per line)
    '''

    @classmethod
    def from_file(cls, path):
        f = open(path, 'r')
        lines = f.readlines()
        f.close()
        nodes = {}
        edges = []
        for line in lines:
            n = line.split()
            if not n:
                break
            nodes[n[0]] = 1
            nodes[n[1]] = 1
            w = 1
            if len(n) == 3:
                w = int(n[2])
            edges.append(((n[0], n[1]), w))
        # rebuild graph with successive identifiers
        nodes_, edges_ = in_order(nodes, edges)
        print("%d nodes, %d edges" % (len(nodes_), len(edges_)))

        return cls(nodes_, edges_)

    '''
        Builds a graph from _path.
        _path: a path to a file following the Graph Modeling Language specification
    '''

    @classmethod
    def from_gml_file(cls, path):
        f = open(path, 'r')
        lines = f.readlines()
        f.close()
        nodes = {}
        edges = []
        current_edge = (-1, -1, 1)
        in_edge = 0
        for line in lines:
            words = line.split()
            if not words:
                break
            if words[0] == 'id':
                nodes[int(words[1])] = 1
            elif words[0] == 'source':
                in_edge = 1
                current_edge = (int(words[1]), current_edge[1], current_edge[2])
            elif words[0] == 'target' and in_edge:
                current_edge = (current_edge[0], int(words[1]), current_edge[2])
            elif words[0] == 'value' and in_edge:
                current_edge = (current_edge[0], current_edge[1], int(words[1]))
            elif words[0] == ']' and in_edge:
                edges.append(((current_edge[0], current_edge[1]), 1))
                current_edge = (-1, -1, 1)
                in_edge = 0
        nodes, edges = in_order(nodes, edges)
        print("%d nodes, %d edges" % (len(nodes), len(edges)))
        return cls(nodes, edges)

    '''
        Initializes the method.
        _nodes: a list of ints
        _edges: a list of ((int, int), weight) pairs
    '''

    def __init__(self, nodes, edges):
        self.nodes = nodes
        self.edges = edges
        # precompute m (sum of the weights of all links in network)
        #            k_i (sum of the weights of the links incident to node i)
        self.m = 0
        self.k_i = [0 for n in nodes]  # 连接节点的边的总权重
        self.edges_of_node = {}  # 保存节点所对应的边
        self.w = [0 for n in nodes]
        for e in edges:
            self.m += e[1]
            self.k_i[e[0][0]] += e[1]  # 边的source节点
            self.k_i[e[0][1]] += e[1]  # there's no self-loop initially  #边的target节点
            # save edges by node
            if e[0][0] not in self.edges_of_node:
                self.edges_of_node[e[0][0]] = [e]
            else:
                self.edges_of_node[e[0][0]].append(e)
            if e[0][1] not in self.edges_of_node:
                self.edges_of_node[e[0][1]] = [e]
            elif e[0][0] != e[0][1]:
                self.edges_of_node[e[0][1]].append(e)
        # 这个保存的是整个图的邻居节点，因为edges_of_node在运算的过程中会折叠，导致会发生变化，所以edges_of_node_save来保存整个图的邻居节点
        self.edges_of_node_save = copy.deepcopy(self.edges_of_node)
        # access community of a node in O(1) time
        self.communities = [n for n in nodes]  # 一开始每个节点都是一个社区
        self.actual_partition = []

    '''
        Applies the Louvain method.
    '''

    def apply_method(self, size_weight, distance_weight, flag):
        network = (self.nodes, self.edges)
        best_partition = [[node] for node in network[0]]  # network[0]存放的是节点 network[1]存放的是边
        best_q = -1
        i = 1
        while 1:
            # print("pass #%d" % i)
            i += 1
            partition = self.first_phase(network)
            q = self.compute_modularity(partition)
            partition = [c for c in partition if c]
            # print("%s (%.8f)" % (partition, q))
            # clustering initial nodes with partition
            if self.actual_partition:
                actual = []
                for p in partition:
                    part = []
                    for n in p:
                        part.extend(self.actual_partition[n])
                    actual.append(part)
                self.actual_partition = actual
            else:
                self.actual_partition = partition
            if q == best_q:
                break
            network = self.second_phase(network, partition)
            best_partition = partition
            best_q = q
        # 基于工作量进行微调
        if(flag == 1):
            (self.actual_partition, best_q) = self.third_phase(self.actual_partition, self.nodes, size_weight, distance_weight)
        return (self.actual_partition, best_q)

    '''
        Computes the modularity of the current network.
        _partition: a list of lists of nodes
    '''

    def compute_modularity(self, partition):
        q = 0
        m2 = self.m * 2
        for i in range(len(partition)):
            q += self.s_in[i] / m2 - (self.s_tot[i] / m2) ** 2
        return q

    '''
        Computes the modularity gain of having node in community _c.
        _node: an int
        _c: an int
        _k_i_in: the sum of the weights of the links from _node to nodes in _c
    '''

    def compute_modularity_gain(self, node, c, k_i_in):
        return 2 * k_i_in - self.s_tot[c] * self.k_i[node] / self.m

    '''
        Performs the first phase of the method.
        _network: a (nodes, edges) pair
    '''

    def first_phase(self, network):
        # make initial partition
        best_partition = self.make_initial_partition(network)
        while 1:
            improvement = 0
            for node in network[0]:
                node_community = self.communities[node]
                # default best community is its own
                best_community = node_community
                best_gain = 0
                # remove _node from its community
                best_partition[node_community].remove(node)
                best_shared_links = 0
                for e in self.edges_of_node[node]:
                    if e[0][0] == e[0][1]:
                        continue
                    if e[0][0] == node and self.communities[e[0][1]] == node_community or e[0][1] == node and \
                                    self.communities[e[0][0]] == node_community:
                        best_shared_links += e[1]
                self.s_in[node_community] -= 2 * (best_shared_links + self.w[node])
                self.s_tot[node_community] -= self.k_i[node]
                self.communities[node] = -1
                communities = {}  # only consider neighbors of different communities
                for neighbor in self.get_neighbors(node):
                    community = self.communities[neighbor]
                    if community in communities:
                        continue
                    communities[community] = 1
                    shared_links = 0
                    for e in self.edges_of_node[node]:
                        if e[0][0] == e[0][1]:
                            continue
                        if e[0][0] == node and self.communities[e[0][1]] == community or e[0][1] == node and \
                                        self.communities[e[0][0]] == community:
                            shared_links += e[1]
                    # compute modularity gain obtained by moving _node to the community of _neighbor
                    gain = self.compute_modularity_gain(node, community, shared_links)
                    if gain > best_gain:
                        best_community = community
                        best_gain = gain
                        best_shared_links = shared_links
                # insert _node into the community maximizing the modularity gain
                best_partition[best_community].append(node)
                self.communities[node] = best_community
                self.s_in[best_community] += 2 * (best_shared_links + self.w[node])
                self.s_tot[best_community] += self.k_i[node]
                if node_community != best_community:
                    improvement = 1
            if not improvement:
                break
        return best_partition

    '''
        在louvain算法的结果的基础上，基于工作量的平衡进行微调。
    '''


    def third_phase(self, partition, nodes, size_weight, disance_weight):
        # make initial partition
        best_partition = copy.deepcopy(partition)
        resultcommunities = [0 for i in nodes]
        for index in range(0, len(partition)):
            for i in partition[index]:
                resultcommunities[i] = index
        for node in nodes:
            # print("node:",node)
            node_community = resultcommunities[node]
            # default best community is its own
            best_community = node_community
            min_variance = variance.get_workload_variance(best_partition, size_weight, disance_weight)
            # remove _node from its community 从社团中移除该节点
            best_partition[node_community].remove(node)
            communities = {}  # only consider neighbors of different communities
            # 将节点遍历放入到相邻节点中去，然后找到一个最好的情况
            for neighbor in self.get_neighbors2(node):
                tmp_partition = copy.deepcopy(best_partition)
                community = resultcommunities[neighbor]
                if community in communities:
                    continue
                communities[community] = 1
                # compute modularity gain obtained by moving _node to the community of _neighbor
                tmp_partition[community].append(node)
                tmp_variance = variance.get_workload_variance(tmp_partition, size_weight, disance_weight)
                if tmp_variance < min_variance:
                    best_community = community
            best_partition[best_community].append(node)
        return best_partition, self.compute_modularity(best_partition)


    '''
        Yields the nodes adjacent to _node.
        _node: an int
    '''

    def get_neighbors(self, node):
        for e in self.edges_of_node[node]:
            if e[0][0] == e[0][1]:  # a node is not neighbor with itself
                continue
            if e[0][0] == node:
                yield e[0][1]
            if e[0][1] == node:
                yield e[0][0]

    '''
        用于第三阶段 这个方法和前面那个方法的不同之处在于使用的是edges_of_node_save（这个保存的是整个图的邻居节点，因为edges_of_node在运算的过程中会折叠，
        导致会发生变化，所以edges_of_node_save来保存整个图的邻居节点）
    '''

    def get_neighbors2(self, node):
        for e in self.edges_of_node_save[node]:
            if e[0][0] == e[0][1]:  # a node is not neighbor with itself
                continue
            if e[0][0] == node:
                yield e[0][1]
            if e[0][1] == node:
                yield e[0][0]

    '''
        Builds the initial partition from _network.
        _network: a (nodes, edges) pair
    '''

    def make_initial_partition(self, network):
        partition = [[node] for node in network[0]]
        self.s_in = [0 for node in network[0]]
        self.s_tot = [self.k_i[node] for node in network[0]]
        for e in network[1]:  # 处理环状的结构
            if e[0][0] == e[0][1]:  # only self-loops
                self.s_in[e[0][0]] += e[1]
                self.s_in[e[0][1]] += e[1]
        return partition

    '''
        Performs the second phase of the method.
        _network: a (nodes, edges) pair
        _partition: a list of lists of nodes
    '''

    def second_phase(self, network, partition):
        nodes_ = [i for i in range(len(partition))]
        # relabelling communities
        communities_ = []
        d = {}
        i = 0
        for community in self.communities:
            if community in d:
                communities_.append(d[community])
            else:
                d[community] = i
                communities_.append(i)
                i += 1
        self.communities = communities_
        # building relabelled edges
        edges_ = {}
        for e in network[1]:
            ci = self.communities[e[0][0]]
            cj = self.communities[e[0][1]]
            try:
                edges_[(ci, cj)] += e[1]
            except KeyError:
                edges_[(ci, cj)] = e[1]
        edges_ = [(k, v) for k, v in edges_.items()]
        # recomputing k_i vector and storing edges by node
        self.k_i = [0 for n in nodes_]
        self.edges_of_node = {}
        self.w = [0 for n in nodes_]
        for e in edges_:
            self.k_i[e[0][0]] += e[1]
            self.k_i[e[0][1]] += e[1]
            if e[0][0] == e[0][1]:
                self.w[e[0][0]] += e[1]
            if e[0][0] not in self.edges_of_node:
                self.edges_of_node[e[0][0]] = [e]
            else:
                self.edges_of_node[e[0][0]].append(e)
            if e[0][1] not in self.edges_of_node:
                self.edges_of_node[e[0][1]] = [e]
            elif e[0][0] != e[0][1]:
                self.edges_of_node[e[0][1]].append(e)
        # resetting communities
        self.communities = [n for n in nodes_]
        return (nodes_, edges_)


'''
    Rebuilds a graph with successive nodes' ids.
    _nodes: a dict of int
    _edges: a list of ((int, int), weight) pairs
'''


def in_order(nodes, edges):
    # rebuild graph with successive identifiers
    nodes = list(nodes.keys())
    nodes.sort()
    i = 0
    nodes_ = []
    d = {}
    for n in nodes:
        nodes_.append(i)
        d[n] = i
        i += 1
    edges_ = []
    for e in edges:
        edges_.append(((d[e[0][0]], d[e[0][1]]), e[1]))
    return (nodes_, edges_)


# 获取真实的partition
def getrealpartition(self, partition):
    actual = []
    for p in partition:
        part = []
    for n in p:
        part.extend(self.actual_partition[n])
        actual.append(part)
    return actual
